# Supplementary material for: Plasma Circulating Metabolites Associated With Steatotic Liver Disease and Liver Enzymes: A Multiplatform Population-Based Study
Source: Gastro Hep Adv. 2024 Sep 12;4(2):100551. doi: 10.1016/j.gastha.2024.09.006 (PMC11772964; doi:10.1016/j.gastha.2024.09.006)
Supplement: Supplementary tables [file mmc2.xlsx]

## Sheet: Supporting table titles
Supplemetary Material
Supporting table 1. Metabolites associated with SLD-US meta-analysis between RS cohorts in model2
Supporting table 2. Metabolites associated with SLD-US meta-analysis between RS cohorts in model 3 adjusting for T2D
Supporting table 3. Multivariable logistic regression analysis between metabolites and SLD based-CT scan (RS-I-4) (Nightingale platform)
Supporting table 4. Multivariable linear regression analysis between metabolites and SLD based-CT-scan (HU) (RS-I-4) (Nightingale platform)
Supporting table 5. Multivariable logistic regression analysis between metabolites and SLD based-US (RS-III-2) (Metabolon platform)
Supporting table 6. Multivariable logistic regression analysis between metabolites and SLD based-US in Model 3 adjusted for T2D (RS-III-2)
Supporting table 7. Metabolites significantly associated with SLD based CT-scan a meta-analysis of the RS, IRASFS-AA and IRASFS-HA
Supporting table 8. Metabolites associated with SLD based CT-scan (HU) a meta-analysis of the RS, IRASFS-AA and IRASFS-HA
Supporting table 9. Metabolites significantly associated with liver enzymes (ALT) meta-analysis between RS cohorts and ALSPAC
Supporting table 10. Metabolites significantly associated with liver enzymes (AST) meta-analysis between RS cohorts and ALSPAC
Supporting table 11. Metabolites significatly associated with liver enzymes (GGT) meta-analysis between RS cohorts and ALSPAC
Supporting table 12. Metabolites significantly associated with liver enzymes (ALT) a meta-analysis of the RS, IRASFS-AA, IRASFS-HA and SOL
Supporting table 13. Metabolites significantly associated with liver enzymes (AST) a meta-analysis of the RS, IRASFS-AA, IRASFS-HA and SOL
Supporting table 14. Metabolites significantly associated with liver enzymes (GGT) a meta-analysis of the RS, IRASFS-AA, IRASFS-HA and SOL
Supporting table S15. Metabolites associated with liver fibrosis a meta-analysis between RS cohorts (Nightingale platform)
Supporting table S16. Multivariable logistic regression analysis between metabolites and liver fibrosis (RS-III-2) (Metabolon platform)
Supporting table S17. Metabolites associated with liver fibrosis assessed by FIB-4 a meta-analysis between RS cohorts (Nightingale platform)
Supporting table S18. Multivariable logistic regression analysis between metabolites and liver fibrosis assessed by FIB4-4 (RS-III-2) (Metabolon platform)
Supporting table 19. Metabolites significantly associated and overlapping among SLD-US, MASH, and liver fibrosis in Rotterdam Study (Nightingale platform)
Supporting table 20. Metabolites significantly associated and overlapping among SLD-US, MASH, and liver fibrosis in Rotterdam Study (Metabolon platform)
Supporting table 21. Supporting evidence for the association between the 21 overlapping metabolites and SLD reported in previous studies

## Sheet: S1
Table S1. Metabolites associated with SLD-US meta-analysis between RS cohorts in model 2 (N=1594)
	Model2
Metabolites	Beta	SE	P-value	Direction	FDR
Mean diameter for HDL particles	-0.8023	0.0835	7.62e-22	--	1.19e-19
Total cholesterol in large HDL	-0.7745	0.0822	4.59e-21	--	3.58e-19
Cholesterol esters in large HDL	-0.7752	0.0826	6.18e-21	--	3.21e-19
Phospholipids in very large HDL	-0.8204	0.0876	7.4e-21	--	2.89e-19
Free cholesterol in large HDL	-0.8059	0.0869	1.83e-20	--	5.71e-19
Total lipids in large HDL	-0.7224	0.078	1.92e-20	--	4.99e-19
Concentration of large HDL particles	-0.7716	0.0845	6.49e-20	--	1.45e-18
Total cholesterol in HDL2	-0.7175	0.0798	2.48e-19	--	4.84e-18
Phospholipids in large HDL	-0.6973	0.0776	2.64e-19	--	4.58e-18
Total cholesterol in HDL	-0.7179	0.0803	3.81e-19	--	5.94e-18
Isoleucine	0.6761	0.0767	1.23e-18	++	1.74e-17
Ratio of triglycerides to phosphoglycerides	0.6212	0.0718	5.26e-18	++	6.84e-17
Total lipids in very large HDL	-0.7097	0.0827	9.06e-18	--	1.09e-16
Concentration of very large HDL particles	-0.75	0.0886	2.5e-17	--	2.79e-16
Free cholesterol in very large HDL	-0.724	0.0869	8e-17	--	8.32e-16
Mean diameter for VLDL particles	0.5786	0.0709	3.41e-16	++	3.32e-15
Triglycerides in VLDL	0.5528	0.0693	1.56e-15	++	1.43e-14
Triglycerides in small HDL	0.5382	0.0682	2.99e-15	++	2.59e-14
Ratio of apolipoprotein B to apolipoprotein A_I	0.5356	0.0696	1.43e-14	++	1.17e-13
Total lipids in medium VLDL	0.4988	0.0656	3.02e-14	++	2.36e-13
Triglycerides in medium VLDL	0.5036	0.0663	3.1e-14	++	2.3e-13
Serum total triglycerides	0.5068	0.067	3.77e-14	++	2.67e-13
Total lipids in large VLDL	0.4989	0.0662	4.95e-14	++	3.36e-13
Triglycerides in small VLDL	0.5105	0.0684	8.74e-14	++	5.68e-13
Triglycerides in large VLDL	0.4929	0.0669	1.7e-13	++	1.06e-12
Glucose	0.503	0.0683	1.84e-13	++	1.1e-12
Glycoprotein acetyls_ mainly a1_acid glycoprotein	0.4819	0.0656	1.99e-13	++	1.15e-12
Total cholesterol in very large HDL	-0.5855	0.0798	2.12e-13	--	1.18e-12
Leucine	0.55	0.0754	3.07e-13	++	1.65e-12
Total lipids in small VLDL	0.4799	0.067	8.04e-13	++	4.18e-12
Phospholipids in medium VLDL	0.4652	0.0655	1.19e-12	++	5.99e-12
Alanine	0.4615	0.0654	1.77e-12	++	8.63e-12
Concentration of small VLDL particles	0.4724	0.067	1.84e-12	++	8.7e-12
Free cholesterol in medium VLDL	0.4536	0.0655	4.27e-12	++	1.96e-11
Apolipoprotein A_I	-0.549	0.0801	6.98e-12	--	3.11e-11
Cholesterol esters in very large HDL	-0.5371	0.0784	7.28e-12	--	3.15e-11
Phospholipids in large VLDL	0.4605	0.0673	7.92e-12	++	3.34e-11
Concentration of medium VLDL particles	0.4486	0.0668	1.81e-11	++	7.43e-11
Phospholipids in small VLDL	0.4425	0.0659	1.91e-11	++	7.64e-11
Total cholesterol in large VLDL	0.439	0.0661	3.2e-11	++	1.25e-10
Free cholesterol in small VLDL	0.436	0.0659	3.61e-11	++	1.37e-10
Total cholesterol in medium VLDL	0.4189	0.0634	3.98e-11	++	1.48e-10
Total lipids in very large VLDL	0.4421	0.0672	4.73e-11	++	1.72e-10
Free cholesterol in large VLDL	0.4425	0.0676	5.98e-11	++	2.12e-10
Triglycerides in very large VLDL	0.446	0.0682	6.21e-11	++	2.15e-10
Concentration of very large VLDL particles	0.4527	0.07	1.01e-10	++	3.43e-10
Concentration of large VLDL particles	0.4451	0.0689	1.08e-10	++	3.58e-10
Triglycerides in large HDL	-0.5099	0.0791	1.16e-10	--	3.77e-10
Free cholesterol in medium HDL	-0.4764	0.0742	1.39e-10	--	4.43e-10
Triglycerides in very small VLDL	0.4131	0.0648	1.83e-10	++	5.71e-10
Ratio of omega_6 fatty acids to total fatty acids	-0.4309	0.0676	1.89e-10	--	5.78e-10
Cholesterol esters in large VLDL	0.4177	0.0658	2.19e-10	++	6.57e-10
Total cholesterol in medium HDL	-0.4557	0.0719	2.32e-10	--	6.83e-10
Total cholesterol in VLDL	0.4175	0.0663	3.07e-10	++	8.87e-10
Cholesterol esters in medium HDL	-0.4459	0.0714	4.24e-10	--	1.2e-09
Valine	0.4442	0.0715	5.34e-10	++	1.49e-09
Estimated degree of unsaturation	-0.4072	0.0658	5.98e-10	--	1.64e-09
Ratio of polyunsaturated fatty acids to total fatty acids	-0.4093	0.067	9.99e-10	--	2.69e-09
Phospholipids in very large VLDL	0.4081	0.0688	3.01e-09	++	7.96e-09
Total cholesterol in very large VLDL	0.3983	0.0681	4.91e-09	++	1.28e-08
Cholesterol esters in very large VLDL	0.3983	0.0682	5.12e-09	++	1.31e-08
Cholesterol esters in medium VLDL	0.3643	0.0624	5.21e-09	++	1.31e-08
Total cholesterol in small VLDL	0.3869	0.0669	7.45e-09	++	1.84e-08
Free cholesterol in very large VLDL	0.391	0.0686	1.21e-08	++	2.95e-08
Total lipids in chylomicrons and extremely large VLDL	0.3857	0.0686	1.91e-08	++	4.58e-08
Free cholesterol in chylomicrons and extremely large VLDL	0.391	0.07	2.33e-08	++	5.51e-08
Total lipids in medium HDL	-0.4057	0.0727	2.4e-08	--	5.59e-08
Triglycerides in chylomicrons and extremely large VLDL	0.3832	0.0693	3.16e-08	++	7.25e-08
Total cholesterol in chylomicrons and extremely large VLDL	0.3714	0.0682	5.19e-08	++	1.17e-07
Phospholipids in chylomicrons and extremely large VLDL	0.3763	0.0697	6.84e-08	++	1.52e-07
Phospholipids in medium HDL	-0.3957	0.0737	8.01e-08	--	1.76e-07
Concentration of medium HDL particles	-0.3831	0.0731	1.58e-07	--	3.42e-07
Cholesterol esters in chylomicrons and extremely large VLDL	0.3477	0.0668	1.92e-07	++	4.1e-07
Ratio of monounsaturated fatty acids to total fatty acids	0.3534	0.0682	2.18e-07	++	4.6e-07
Lactate	0.3078	0.0605	3.6e-07	++	7.49e-07
Mean diameter for LDL particles	-0.3352	0.0681	8.52e-07	--	1.75e-06
Monounsaturated fatty acids	0.3099	0.0631	9.18e-07	++	1.86e-06
Apolipoprotein B	0.3198	0.0654	1.02e-06	++	2.04e-06
Triglycerides in small LDL	0.2895	0.0618	2.83e-06	++	5.59e-06
Cholesterol esters in small VLDL	0.3164	0.068	3.31e-06	++	6.45e-06
Total cholesterol in HDL3	-0.3403	0.0757	6.94e-06	--	1.34e-05
Triglycerides in medium HDL	0.2821	0.0632	8e-06	++	1.52e-05
Saturated fatty acids	0.28	0.0646	1.44e-05	++	2.71e-05
Tyrosine	0.2699	0.0631	1.87e-05	++	3.47e-05
Ratio of 18:2 linoleic acid to total fatty acids	-0.2863	0.0685	2.92e-05	--	5.36e-05
RemNAt cholesterol (non_HDL_ non_LDL _cholesterol)	0.2776	0.0673	3.66e-05	++	6.64e-05
Triglycerides in HDL	0.2495	0.0622	6.07e-05	++	0.000109
Sphingomyelins	-0.297	0.0745	6.69e-05	--	0.000119
Total fatty acids	0.2516	0.0647	9.99e-05	++	0.000175
Concentration of chylomicrons and extremely large VLDL particles	0.2001	0.0601	0.0008738	++	0.00151
Phospholipids to total lipds ratio in chylomicrons and extremely large VLDL	0.2963	0.0891	0.0008836	++	0.00151
Triglycerides in IDL	0.1956	0.0608	0.001288	++	0.00218
Concentration of very small VLDL particles	0.197	0.0647	0.002321	++	0.00389
Total cholines	-0.2196	0.0745	0.003188	--	0.00529
Total lipids in very small VLDL	0.1663	0.0655	0.01118	++	0.0184
Phenylalanine	0.1556	0.0633	0.01399	++	0.0227
Concentration of small HDL particles	0.1596	0.065	0.01409	++	0.0227
Phospholipids in medium LDL	0.1596	0.0668	0.01682	++	0.0268
Phosphatidylcholine and other cholines	-0.1644	0.0734	0.02507	--	0.0395
Omega_3 fatty acids	0.1389	0.0626	0.02642	++	0.0412
The table shows metabolites (Nightingale platform) significantly associated with SLD-US ordered by the P-value of Model 2 (FDR <0.05). Model 2: SLD~Metabolite + age + sex+lipid lowering medication + alcohol consumption+ body mass index + smoking status. Abbreviation: RS, Rotterdam study; SLD, steatotic liver disease; US, Ultra-sound; HDL, High-density lipoprotein; LDL, Low-density lipoprotein; ID…

## Sheet: S2
Table S2. Metabolites associated with SLD-US meta-analysis between RS cohorts in model 3 adjusting for T2D (N=1586)
	Model3
Metabolites	Beta	SE	P-value	Direction	FDR
Mean diameter for HDL particles	-0.7873	0.0844	1.05e-20	--	1.134e-18
Total cholesterol in large HDL	-0.7679	0.0831	2.33e-20	--	1.2582e-18
Cholesterol esters in large HDL	-0.7686	0.0834	3.05e-20	--	1.098e-18
Free cholesterol in large HDL	-0.7987	0.0877	8.6e-20	--	2.322e-18
Phospholipids in very large HDL	-0.8059	0.0885	8.74e-20	--	1.88784e-18
Total lipids in large HDL	-0.7155	0.0789	1.21e-19	--	2.178e-18
Isoleucine	0.7303	0.0806	1.34e-19	++	2.06743e-18
Concentration of large HDL particles	-0.7641	0.0854	3.51e-19	--	4.7385e-18
Phospholipids in large HDL	-0.6904	0.0786	1.61e-18	--	1.932e-17
Total cholesterol in HDL2	-0.7039	0.0809	3.21e-18	--	3.4668e-17
Ratio of triglycerides to phosphoglycerides	0.6399	0.0744	7.88e-18	++	7.73673e-17
Total cholesterol in HDL	-0.686	0.0806	1.65e-17	--	1.485e-16
Total lipids in very large HDL	-0.6893	0.0837	1.73e-16	--	1.43723e-15
Concentration of very large HDL particles	-0.7295	0.0894	3.39e-16	--	2.61514e-15
Mean diameter for VLDL particles	0.5792	0.072	8.54e-16	++	6.1488e-15
Free cholesterol in very large HDL	-0.7021	0.0877	1.23e-15	--	8.3025e-15
Triglycerides in VLDL	0.5746	0.0723	1.9e-15	++	1.20706e-14
Triglycerides in small HDL	0.554	0.07	2.4e-15	++	1.44e-14
Ratio of apolipoprotein B to apolipoprotein A_I	0.5626	0.0722	6.55e-15	++	3.72316e-14
Triglycerides in medium VLDL	0.5391	0.0703	1.79e-14	++	9.666e-14
Total lipids in medium VLDL	0.527	0.0689	2.09e-14	++	1.07486e-13
Serum total triglycerides	0.5202	0.0687	3.74e-14	++	1.836e-13
Triglycerides in small VLDL	0.5379	0.0711	3.75e-14	++	1.76087e-13
Phospholipids in medium VLDL	0.5103	0.0681	6.51e-14	++	2.9295e-13
Total lipids in large VLDL	0.5037	0.0673	7.22e-14	++	3.11904e-13
Concentration of medium VLDL particles	0.5113	0.0686	9.11e-14	++	3.78415e-13
Concentration of small VLDL particles	0.5086	0.0695	2.57e-13	++	1.028e-12
Triglycerides in large VLDL	0.4968	0.068	2.77e-13	++	1.06843e-12
Glycoprotein acetyls_ mainly a1_acid glycoprotein	0.4856	0.0665	2.92e-13	++	1.08745e-12
Free cholesterol in medium VLDL	0.5026	0.0692	3.65e-13	++	1.314e-12
Total lipids in small VLDL	0.4997	0.0693	5.65e-13	++	1.96839e-12
Leucine	0.5522	0.0779	1.4e-12	++	4.725e-12
Total cholesterol in medium VLDL	0.461	0.0661	3.16e-12	++	1.03418e-11
Total cholesterol in very large HDL	-0.5601	0.0807	3.86e-12	--	1.22612e-11
Phospholipids in small VLDL	0.4652	0.0683	9.94e-12	++	3.0672e-11
Phospholipids in large VLDL	0.4646	0.0684	1.13e-11	++	3.39e-11
Free cholesterol in small VLDL	0.4628	0.0686	1.47e-11	++	4.29081e-11
Glucose	0.5434	0.0805	1.48e-11	++	4.20632e-11
Alanine	0.4548	0.0678	1.92e-11	++	5.31692e-11
Total cholesterol in large VLDL	0.4449	0.0672	3.53e-11	++	9.531e-11
Total lipids in very large VLDL	0.4482	0.0683	5.37e-11	++	1.41454e-10
Total cholesterol in VLDL	0.4486	0.0687	6.53e-11	++	1.67914e-10
Triglycerides in very large VLDL	0.4507	0.0694	8.1e-11	++	2.03442e-10
Free cholesterol in large VLDL	0.4465	0.0687	8.21e-11	++	2.01518e-10
Cholesterol esters in very large HDL	-0.5104	0.0793	1.22e-10	--	2.928e-10
Concentration of large VLDL particles	0.4511	0.0702	1.33e-10	++	3.12261e-10
Apolipoprotein A_I	-0.5181	0.0808	1.45e-10	--	3.33191e-10
Cholesterol esters in large VLDL	0.4253	0.0668	1.89e-10	++	4.2525e-10
Cholesterol esters in medium VLDL	0.4107	0.0651	2.75e-10	++	6.06122e-10
Free cholesterol in medium HDL	-0.4698	0.075	3.76e-10	--	8.1216e-10
Triglycerides in very small VLDL	0.4079	0.0654	4.4e-10	++	9.31765e-10
Estimated degree of unsaturation	-0.4122	0.0663	5.1e-10	--	1.05923e-09
Total cholesterol in medium HDL	-0.4479	0.0725	6.62e-10	--	1.34898e-09
Triglycerides in large HDL	-0.4896	0.0797	8.12e-10	--	1.624e-09
Ratio of omega_6 fatty acids to total fatty acids	-0.4186	0.0686	1.04e-09	--	2.04218e-09
Cholesterol esters in medium HDL	-0.4382	0.072	1.17e-09	--	2.25643e-09
Total cholesterol in small VLDL	0.4247	0.0699	1.23e-09	++	2.33053e-09
Concentration of very large VLDL particles	0.4271	0.0712	1.94e-09	++	3.61241e-09
Phospholipids in very large VLDL	0.4156	0.07	2.84e-09	++	5.19864e-09
Total cholesterol in very large VLDL	0.4071	0.0692	3.97e-09	++	7.146e-09
Cholesterol esters in very large VLDL	0.4066	0.0692	4.18e-09	++	7.40066e-09
Ratio of polyunsaturated fatty acids to total fatty acids	-0.3976	0.0679	4.82e-09	--	8.39613e-09
Free cholesterol in very large VLDL	0.4001	0.0698	9.73e-09	++	1.668e-08
Total lipids in chylomicrons and extremely large VLDL	0.3985	0.0698	1.16e-08	++	1.9575e-08
Valine	0.433	0.0761	1.3e-08	++	2.16e-08
Triglycerides in chylomicrons and extremely large VLDL	0.3963	0.0705	1.9e-08	++	3.10909e-08
Free cholesterol in chylomicrons and extremely large VLDL	0.3975	0.0711	2.3e-08	++	3.70746e-08
Total cholesterol in chylomicrons and extremely large VLDL	0.3839	0.0693	3.08e-08	++	4.89176e-08
Concentration of chylomicrons and extremely large VLDL particles	0.3898	0.0715	4.95e-08	++	7.74783e-08
Phospholipids in chylomicrons and extremely large VLDL	0.3866	0.071	5.12e-08	++	7.89943e-08
Total lipids in medium HDL	-0.3986	0.0735	5.77e-08	--	8.7769e-08
Cholesterol esters in chylomicrons and extremely large VLDL	0.3654	0.068	7.64e-08	++	1.146e-07
Apolipoprotein B	0.3602	0.0677	1.04e-07	++	1.53863e-07
Phospholipids in medium HDL	-0.3899	0.0745	1.65e-07	--	2.40811e-07
Cholesterol esters in small VLDL	0.3691	0.0715	2.44e-07	++	3.5136e-07
Concentration of medium HDL particles	-0.3765	0.0736	3.17e-07	--	4.50474e-07
Monounsaturated fatty acids	0.3234	0.0646	5.54e-07	++	7.77039e-07
Ratio of monounsaturated fatty acids to total fatty acids	0.3423	0.0692	7.47e-07	++	1.03431e-06
Mean diameter for LDL particles	-0.3257	0.0685	2.02e-06	--	2.76152e-06
Triglycerides in small LDL	0.2954	0.0624	2.22e-06	++	2.997e-06
Lactate	0.2926	0.0619	2.26e-06	++	3.01333e-06
RemNAt cholesterol (non_HDL_ non_LDL _cholesterol)	0.3233	0.0697	3.46e-06	++	4.55707e-06
Saturated fatty acids	0.3035	0.0659	4.08e-06	++	5.30892e-06
Triglycerides in medium HDL	0.2826	0.0638	9.61e-06	++	1.23557e-05
Tyrosine	0.2847	0.0647	1.08e-05	++	1.37224e-05
Total cholesterol in HDL3	-0.3218	0.0769	2.83e-05	--	3.55395e-05
Total fatty acids	0.2747	0.0658	3e-05	++	3.72414e-05
Triglycerides in HDL	0.2542	0.0636	6.37e-05	++	7.81773e-05
Ratio of 18:2 linoleic acid to total fatty acids	-0.2685	0.0693	0.0001079	--	0.000130935
Sphingomyelins	-0.2586	0.0766	0.0007363	--	0.00088356
Concentration of very small VLDL particles	0.2193	0.0658	0.0008589	++	0.00101935
Triglycerides in IDL	0.1907	0.0612	0.001839	++	0.00215883
Phenylalanine	0.1918	0.0652	0.003267	++	0.00379394
Phospholipids in medium LDL	0.1995	0.0682	0.00345	++	0.00396383
Total lipids in very small VLDL	0.1903	0.0668	0.004367	++	0.00496459
Phospholipids in small LDL	0.1827	0.0688	0.007905	++	0.00889312
Acetoacetate	-0.1661	0.0633	0.008667	--	0.00964986
Total cholines	-0.1827	0.0761	0.01629	--	0.0179522
Omega_3 fatty acids	0.1521	0.064	0.01755	++	0.0191455
Concentration of small HDL particles	0.1553	0.066	0.01855	++	0.020034
Concentration of small LDL particles	0.1556	0.0682	0.02245	++	0.0240059
Concentration of medium LDL particles	0.15	0.068	0.02736	++	0.0289694
Total lipids in small LDL	0.1523	0.0696	0.02874	++	0.0301351
Total lipids in medium LDL	0.1511	0.0697	0.03002	++	0.0311746
Triglycerides in LDL	0.1431	0.0661	0.03041	++	0.0312789
18:2_ linoleic acid	0.1444	0.072	0.04481	++	0.0456555
Cholesterol esters in medium LDL	0.1397	0.0697	0.04493	++	0.0453499
22:6_ docosahexaenoic acid	0.1278	0.0644	0.04702	++	0.04702
The table shows metabolites (Nightingale platform) significantly associated with SLD-US ordered by the P-value of Model 3 (FDR <0.05). Model 2: SLD~Metabolite + age + sex+lipid lowering medication + alcohol consumption+ body mass index + smoking status+ T2D. Abbreviation: RS, Rotterdam study; SLD, steatotic liver disease; US, Ultra-sound; T2D, type 2 diabetes; HDL, High-density lipoprotein; LDL, …

## Sheet: S3
Table S3. Multivariable logistic regression analysis between metabolites and SLD based-CT scan (RS-I-4)
	Model1			Model2
Metabolite	Beta	SE	P-value	Beta	SE	P-value	N
Ratio of polyunsaturated fatty acids to total fatty acids	-1.09759	0.197693	2.82e-08	-1.14286	0.232937	9.28e-07	680
Ratio of omega_6 fatty acids to total fatty acids	-1.11381	0.203414	4.36e-08	-1.1617	0.241901	1.57e-06	680
Ratio of 18:2 linoleic acid to total fatty acids	-1.16229	0.223431	1.97e-07	-1.22635	0.265195	3.76e-06	680
Estimated degree of unsaturation	-0.989986	0.207842	1.91e-06	-0.934623	0.224687	3.19e-05	680
Ratio of monounsaturated fatty acids to total fatty acids	0.845773	0.18884	7.51e-06	0.800229	0.208603	0.000124983	680
Leucine	0.645448	0.168024	0.000122332	0.65973	0.192672	0.000616812	681
Ratio of saturated fatty acids to total fatty acids	0.674587	0.190161	0.000388975	0.626433	0.209059	0.00273146	680
Phospholipids in small HDL	0.601769	0.174979	0.000583648	0.578723	0.196114	0.00316799	681
Triglycerides in small HDL	0.595618	0.163536	0.000270393	0.502834	0.173863	0.00382641	681
Triglycerides in small LDL	0.543801	0.158992	0.000625492	0.471733	0.168794	0.00519444	681
Estimated description of fatty acid chain length_ not actual carbon number	0.567651	0.170518	0.000871631	0.538037	0.197355	0.00640613	680
Monounsaturated fatty acids	0.518535	0.154634	0.000798515	0.428216	0.163745	0.008919	680
Cholesterol esters in small HDL	-0.531974	0.193534	0.00598256	-0.552611	0.21181	0.00908079	681
Phospholipids in large VLDL	0.467242	0.13409	0.000492981	0.372366	0.143863	0.00964417	680
Triglycerides in HDL	0.489325	0.163995	0.00284711	0.432096	0.16894	0.0105371	681
Phenylalanine	0.471972	0.165011	0.00423321	0.460443	0.181826	0.0113309	681
Triglycerides in medium HDL	0.509442	0.159831	0.0014357	0.414786	0.165214	0.0120528	681
Isoleucine	0.545206	0.163355	0.000845215	0.462277	0.185834	0.0128615	681
Glutamine	-0.615264	0.187242	0.00101647	-0.48987	0.198373	0.0135327	681
Phospholipids in very large VLDL	0.431005	0.126725	0.000671125	0.332255	0.134678	0.0136234	681
Triglycerides in very large VLDL	0.434837	0.127852	0.00067116	0.338537	0.138215	0.0143113	681
Serum total triglycerides	0.46558	0.142462	0.00108277	0.367497	0.152026	0.0156348	681
Phospholipids in chylomicrons and extremely large VLDL	0.412237	0.124302	0.000911773	0.317372	0.131552	0.0158426	680
Triglycerides in large VLDL	0.450144	0.136194	0.000949229	0.352939	0.147064	0.0163999	680
Concentration of very large VLDL particles	0.42411	0.127476	0.000877941	0.326742	0.136817	0.0169322	681
Free cholesterol in small HDL	0.451942	0.182928	0.0134887	0.475084	0.200698	0.0179255	681
Total lipids in very large VLDL	0.419587	0.127358	0.000985756	0.322164	0.136339	0.0181291	681
Concentration of large VLDL particles	0.441812	0.13554	0.00111552	0.343716	0.145594	0.018236	680
Total lipids in large VLDL	0.43833	0.135382	0.00120483	0.340199	0.145203	0.0191335	680
Triglycerides in LDL	0.450879	0.167762	0.00719644	0.422291	0.180738	0.0194659	681
Free cholesterol in IDL	-0.49449	0.188637	0.00875735	-0.51015	0.219417	0.0200708	681
Triglycerides in chylomicrons and extremely large VLDL	0.397119	0.124805	0.00146308	0.302959	0.131257	0.0209912	680
Free cholesterol in large VLDL	0.426571	0.134058	0.00146269	0.328172	0.142682	0.0214467	680
Free cholesterol in chylomicrons and extremely large VLDL	0.396043	0.124404	0.00145491	0.301709	0.131291	0.0215606	680
18:2_ linoleic acid	-0.582814	0.220867	0.00832109	-0.535338	0.236625	0.0236731	680
Concentration of chylomicrons and extremely large VLDL particles	0.389362	0.124629	0.00178304	0.295325	0.130932	0.0240987	680
Triglycerides in IDL	0.435982	0.161881	0.00707629	0.392824	0.174861	0.0246729	681
Concentration of small HDL particles	0.52124	0.17987	0.00375704	0.435839	0.194708	0.0251937	681
Total lipids in chylomicrons and extremely large VLDL	0.38673	0.124562	0.00190464	0.292683	0.130811	0.0252569	680
Mean diameter for VLDL particles	0.51134	0.168106	0.00235192	0.415565	0.18646	0.025833	681
Triglycerides in VLDL	0.432321	0.141206	0.0022014	0.33345	0.151655	0.0278963	681
Triglycerides in very small VLDL	0.440269	0.156721	0.00496577	0.365195	0.168962	0.0306648	681
Triglycerides in large LDL	0.409091	0.166841	0.0142072	0.383544	0.178733	0.03188	681
Triglycerides in medium LDL	0.410596	0.1729	0.0175604	0.392319	0.186267	0.0351854	681
Free cholesterol in very large VLDL	0.374768	0.12742	0.00326935	0.280516	0.133498	0.0356164	681
Ratio of triglycerides to phosphoglycerides	0.407532	0.139268	0.00343092	0.3297	0.158927	0.0380302	680
Free cholesterol in large LDL	-0.422874	0.185837	0.0228749	-0.431019	0.213425	0.0434317	681
Total lipids in small HDL	0.474486	0.180455	0.00855395	0.39319	0.195154	0.0439285	681
Polyunsaturated fatty acids	-0.479762	0.218679	0.0282418	-0.457391	0.228948	0.0457395	680
Triglycerides in medium VLDL	0.407182	0.144803	0.0049237	0.307992	0.15519	0.047188	681
Omega_6 fatty acids	-0.498309	0.218074	0.0223098	-0.454398	0.229276	0.0474925	680
The table shows metabolites (Nightingale platform) associated with SLD based CT scan in Model 2. Model 1: SLD~Metabolite + age + sex. Model 2: Model 1 + lipid-lowering medication + alcohol consumption+ body mass index + smoking status. Abbreviation: RS, Rotterdam study; SLD, steatotic liver disease; SE, standard erorr; N, sample size; HDL, High-density lipoprotein; LDL, Low-density lipoprotein; I…

## Sheet: S4
Table S4. Multivariable linear regression analysis between metabolites and SLD based-CT-scan (HU) (RS-I-4)
	Model1			Model2
Metabolite	Beta	SE	P-value	Beta	SE	P-value	FDR	N
Ratio of polyunsaturated fatty acids to total fatty acids	3.50339	0.334029	6.00359e-24	3.09631	0.344156	2.35115e-18	3.78535e-16	680
Ratio of omega_6 fatty acids to total fatty acids	3.52041	0.333954	3.69161e-24	3.10278	0.348324	4.83549e-18	3.89257e-16	680
Estimated degree of unsaturation	2.86859	0.341349	2.55154e-16	2.5805	0.331697	2.74598e-14	1.47367e-12	680
Ratio of 18:2 linoleic acid to total fatty acids	3.16622	0.342058	2.74833e-19	2.78041	0.360574	4.508e-14	1.81447e-12	680
Leucine	-3.19355	0.380522	2.77405e-16	-2.67456	0.39065	1.70799e-11	5.49974e-10	681
Isoleucine	-3.13328	0.36121	3.07205e-17	-2.5793	0.377613	1.8944e-11	5.0833e-10	681
Phospholipids in small HDL	-2.63753	0.354483	3.05196e-13	-2.41538	0.360422	4.36338e-11	1.00358e-09	681
Ratio of saturated fatty acids to total fatty acids	-2.38647	0.34667	1.33114e-11	-2.17072	0.334029	1.57974e-10	3.17923e-09	680
Phenylalanine	-2.50788	0.351225	2.40731e-12	-2.19203	0.34481	3.79011e-10	6.78009e-09	681
Tyrosine	-2.70279	0.344901	1.80037e-14	-2.17377	0.345354	5.56658e-10	8.96219e-09	681
Ratio of monounsaturated fatty acids to total fatty acids	-2.51203	0.347729	1.36436e-12	-2.01516	0.352233	1.59416e-08	2.33327e-07	680
Concentration of small HDL particles	-2.47567	0.369668	4.47364e-11	-2.09594	0.368576	1.93257e-08	2.59287e-07	681
Triglycerides in large VLDL	-2.45937	0.350405	5.46005e-12	-1.92684	0.354011	7.35456e-08	9.10834e-07	680
Phospholipids in large VLDL	-2.46722	0.350605	4.8295e-12	-1.92515	0.35384	7.43939e-08	8.5553e-07	680
Triglycerides in small HDL	-2.42462	0.349218	9.01228e-12	-1.90869	0.35272	8.7068e-08	9.3453e-07	681
Triglycerides in very large VLDL	-2.48101	0.3502	3.50796e-12	-1.90359	0.353552	1.00645e-07	1.01274e-06	681
Concentration of large VLDL particles	-2.40727	0.351055	1.58595e-11	-1.86708	0.353799	1.77183e-07	1.67803e-06	680
Total lipids in large VLDL	-2.38831	0.351316	2.3307e-11	-1.84635	0.353754	2.39642e-07	2.14347e-06	680
Total lipids in small HDL	-2.27605	0.372676	1.70798e-09	-1.92423	0.368929	2.44023e-07	2.06778e-06	681
Concentration of very large VLDL particles	-2.41196	0.350991	1.43949e-11	-1.8351	0.353201	2.70798e-07	2.17993e-06	681
Phospholipids in very large VLDL	-2.38222	0.352013	2.84185e-11	-1.81717	0.352931	3.44624e-07	2.64211e-06	681
Total lipids in very large VLDL	-2.38296	0.351307	2.56698e-11	-1.80672	0.353085	4.0558e-07	2.96811e-06	681
Serum total triglycerides	-2.33441	0.351563	6.43708e-11	-1.8049	0.353546	4.30747e-07	3.01523e-06	681
Triglycerides in VLDL	-2.33708	0.350831	5.61293e-11	-1.80097	0.354216	4.78665e-07	3.21105e-06	681
Free cholesterol in large VLDL	-2.33166	0.352706	7.76319e-11	-1.78578	0.353683	5.7238e-07	3.68613e-06	680
Mean diameter for VLDL particles	-2.33599	0.351218	5.99976e-11	-1.79827	0.358851	6.92263e-07	4.28671e-06	681
Triglycerides in medium VLDL	-2.27773	0.351421	1.74978e-10	-1.75592	0.354124	9.00334e-07	5.36866e-06	681
Free cholesterol in chylomicrons and extremely large VLDL	-2.29759	0.353082	1.49098e-10	-1.74143	0.352197	9.65425e-07	5.55119e-06	680
Mean diameter for HDL particles	2.45309	0.359719	2.02708e-11	1.85452	0.376083	1.03088e-06	5.72315e-06	681
Free cholesterol in IDL	1.91605	0.358493	1.23894e-07	1.87737	0.382533	1.15709e-06	6.20974e-06	681
Phospholipids in chylomicrons and extremely large VLDL	-2.304	0.353775	1.44158e-10	-1.73277	0.353175	1.16589e-06	6.05511e-06	680
Ratio of triglycerides to phosphoglycerides	-2.30084	0.349579	9.32928e-11	-1.74125	0.361886	1.85013e-06	9.30848e-06	680
Glycoprotein acetyls_ mainly a1_acid glycoprotein	-2.1965	0.352614	8.23404e-10	-1.68132	0.359098	3.43589e-06	1.6763e-05	681
Free cholesterol in very large HDL	2.30483	0.360405	2.99068e-10	1.74656	0.375224	3.9089e-06	1.85098e-05	681
Triglycerides in chylomicrons and extremely large VLDL	-2.20214	0.354073	8.73986e-10	-1.63003	0.352945	4.63596e-06	2.13254e-05	680
Total lipids in very large HDL	2.329	0.361911	2.3328e-10	1.73926	0.378795	5.25054e-06	2.34816e-05	681
Concentration of very large HDL particles	2.31869	0.362343	2.91719e-10	1.72474	0.379126	6.38679e-06	2.77911e-05	681
Total cholesterol in very large HDL	2.24516	0.358664	6.84275e-10	1.70124	0.375934	7.12751e-06	3.01981e-05	681
Pyruvate	-1.98064	0.352514	2.81312e-08	-1.56528	0.346548	7.41445e-06	3.06084e-05	681
Concentration of chylomicrons and extremely large VLDL particles	-2.15429	0.354541	2.05425e-09	-1.58423	0.353025	8.47365e-06	3.41064e-05	680
Phospholipids in very large HDL	2.31085	0.364305	4.11601e-10	1.68345	0.376432	9.08935e-06	3.56923e-05	681
Total lipids in chylomicrons and extremely large VLDL	-2.14598	0.354617	2.37704e-09	-1.57677	0.35301	9.32011e-06	3.57271e-05	680
Concentration of medium VLDL particles	-2.08597	0.353223	5.56306e-09	-1.55436	0.353131	1.24908e-05	4.67681e-05	681
Free cholesterol in very large VLDL	-2.09891	0.354317	5.00555e-09	-1.54682	0.352281	1.31087e-05	4.79659e-05	681
Free cholesterol in small HDL	-1.61467	0.366079	1.19836e-05	-1.57213	0.358623	1.35295e-05	4.84057e-05	681
Cholesterol esters in very large HDL	2.17054	0.358097	2.24197e-09	1.63215	0.374813	1.5409e-05	5.39314e-05	681
Triglycerides in small VLDL	-2.0479	0.352313	9.46809e-09	-1.53696	0.354914	1.71408e-05	5.87163e-05	681
Sphingomyelins	1.76538	0.38911	6.753e-06	1.71475	0.397348	1.832e-05	6.14485e-05	680
Total cholesterol in large VLDL	-2.06287	0.354803	9.39933e-09	-1.5191	0.353183	1.95112e-05	6.41083e-05	680
Total lipids in medium VLDL	-2.03443	0.353703	1.33714e-08	-1.50197	0.353006	2.38927e-05	7.69345e-05	681
Monounsaturated fatty acids	-1.98453	0.365203	7.697e-08	-1.51089	0.36072	3.18201e-05	0.000100452	680
Phospholipids in medium VLDL	-2.00386	0.354239	2.2765e-08	-1.47699	0.353071	3.25407e-05	0.000100751	681
Triglycerides in small LDL	-1.89048	0.370618	4.39493e-07	-1.5186	0.364652	3.52593e-05	0.000107108	681
Valine	-2.32804	0.364506	3.14767e-10	-1.5844	0.382228	3.82917e-05	0.000114166	681
Total cholesterol in very large VLDL	-1.9919	0.354488	2.80595e-08	-1.4421	0.35208	4.71642e-05	0.000138062	681
Estimated description of fatty acid chain length_ not actual carbon number	-1.88534	0.352294	1.19509e-07	-1.4749	0.36452	5.81161e-05	0.000167084	680
Glucose	-2.18182	0.349315	7.43963e-10	-1.46286	0.362938	6.19852e-05	0.000175081	681
Free cholesterol in large LDL	1.60448	0.361645	1.0664e-05	1.55238	0.385294	6.23829e-05	0.000173166	681
Triglycerides in medium HDL	-1.91025	0.36437	2.11843e-07	-1.42723	0.358839	7.72418e-05	0.000210778	681
Free cholesterol in large HDL	2.1372	0.363912	6.72277e-09	1.48238	0.373464	7.98704e-05	0.000214319	679
Free cholesterol in medium VLDL	-1.92941	0.354903	7.59482e-08	-1.39494	0.353262	8.68382e-05	0.000229196	681
Triglycerides in very small VLDL	-1.85059	0.355464	2.56067e-07	-1.38018	0.353027	0.000101833	0.000264438	681
Total cholesterol in HDL	2.08424	0.374058	3.63755e-08	1.47966	0.385249	0.000134223	0.000343014	681
Cholesterol esters in very large VLDL	-1.88888	0.354769	1.38066e-07	-1.34361	0.35188	0.000146735	0.00036913	681
Free cholesterol	1.49752	0.367983	5.26718e-05	1.4871	0.391584	0.000159306	0.000394589	680
Total cholesterol in IDL	1.44036	0.362111	7.70897e-05	1.44533	0.383112	0.00017579	0.000428821	681
Total cholesterol in large HDL	2.03314	0.365344	3.78304e-08	1.38913	0.372549	0.000208706	0.000501518	679
Cholesterol esters in small HDL	1.45414	0.365541	7.69714e-05	1.34258	0.362581	0.000230678	0.000546164	681
18:2_ linoleic acid	1.52931	0.360321	2.4992e-05	1.318	0.361178	0.000283482	0.000661457	680
Phospholipids in IDL	1.43055	0.364213	9.45244e-05	1.4001	0.384624	0.000293335	0.000674672	681
Cholesterol esters in large HDL	1.97954	0.365783	8.678e-08	1.34292	0.371819	0.000326831	0.000741124	679
Glutamine	1.85067	0.360781	3.79549e-07	1.28065	0.356376	0.000350036	0.00078272	681
Total lipids in large HDL	1.99312	0.369162	9.29009e-08	1.34241	0.376587	0.000390179	0.000860533	679
Concentration of large HDL particles	1.98336	0.369779	1.12183e-07	1.33303	0.377126	0.000436271	0.000949185	679
Total cholesterol in chylomicrons and extremely large VLDL	-1.76769	0.357283	9.4936e-07	-1.22949	0.352843	0.000525053	0.00112711	680
Cholesterol esters in large VLDL	-1.74915	0.356785	1.18579e-06	-1.22489	0.352514	0.000544242	0.00115293	680
Omega_6 fatty acids	1.41584	0.369387	0.000138426	1.25967	0.365233	0.000597957	0.00125027	680
Saturated fatty acids	-1.52185	0.373572	5.17422e-05	-1.2216	0.364313	0.000843755	0.0017416	680
Phospholipids in small VLDL	-1.69354	0.357492	2.64033e-06	-1.18121	0.353291	0.000873288	0.00177974	681
Cholesterol esters in very small VLDL	1.11456	0.360249	0.00205701	1.24122	0.373119	0.000926927	0.00186544	681
Total cholesterol in HDL2	1.87967	0.372592	5.83706e-07	1.23295	0.378133	0.00116774	0.00232105	681
Polyunsaturated fatty acids	1.27712	0.371618	0.000625028	1.18009	0.365799	0.00131598	0.00258382	680
Total cholesterol in large LDL	1.25005	0.364252	0.000635989	1.22715	0.380959	0.001338	0.0025954	681
Phospholipids in large HDL	1.86227	0.372911	7.54372e-07	1.21786	0.378336	0.00134837	0.00258437	679
Total lipids in IDL	1.23106	0.365	0.000786527	1.21715	0.382443	0.00152696	0.00289223	681
Concentration of small VLDL particles	-1.63005	0.356577	5.76013e-06	-1.12183	0.352681	0.00153591	0.00287537	681
Cholesterol esters in small LDL	1.22881	0.364072	0.000779783	1.19805	0.377607	0.00157875	0.0029216	681
Serum total cholesterol	1.30831	0.372146	0.000468046	1.23025	0.389108	0.00163893	0.0029985	681
Cholesterol esters in IDL	1.18235	0.363535	0.00120134	1.20625	0.382118	0.00166662	0.0030149	681
Triglycerides in HDL	-1.38258	0.365796	0.000170905	-1.10401	0.355509	0.00197982	0.00354168	681
Total cholesterol in LDL	1.19498	0.364271	0.00108946	1.1681	0.379006	0.00214007	0.00378628	681
Total cholesterol in small LDL	1.21089	0.36454	0.000942821	1.15926	0.37792	0.00224539	0.00392943	681
Total cholesterol in very small VLDL	1.03616	0.361449	0.00427667	1.12509	0.370965	0.00251549	0.00435478	681
Cholesterol esters in medium LDL	1.11577	0.363493	0.0022292	1.1127	0.375224	0.00312959	0.00536026	681
Cholesterol esters in large LDL	1.12223	0.364976	0.00219121	1.11272	0.379212	0.00345694	0.0058586	681
Esterified cholesterol	1.23526	0.371869	0.00094262	1.11662	0.384292	0.00378547	0.00634855	680
Total lipids in small VLDL	-1.50598	0.357703	2.89696e-05	-1.0118	0.352649	0.00424507	0.00704595	681
Total cholesterol in medium LDL	1.08886	0.364078	0.00288404	1.07126	0.376262	0.00454612	0.00746862	681
Total lipids in large LDL	1.09335	0.366774	0.00297622	1.0645	0.381885	0.0054618	0.00888231	681
Concentration of IDL particles	1.07558	0.366316	0.00343521	1.06313	0.38155	0.00548068	0.00882389	681
Phospholipids in large LDL	1.0838	0.367398	0.00328817	1.06159	0.382744	0.00569695	0.00908127	681
Triglycerides in IDL	-1.27318	0.36581	0.000532692	-0.984795	0.356599	0.00590816	0.00932562	681
Mean diameter for LDL particles	1.20567	0.362403	0.000925754	0.944407	0.353368	0.00770912	0.0120502	681
Diacylglycerol	-1.3277	0.36604	0.000308708	-0.929421	0.357764	0.00959175	0.0148488	662
Triglycerides in LDL	-1.11757	0.378012	0.00322043	-0.956182	0.369063	0.00978171	0.0149986	681
Total cholesterol in medium VLDL	-1.3902	0.358835	0.000117365	-0.904046	0.352352	0.0105108	0.0159645	681
Concentration of large LDL particles	1.00336	0.367843	0.00654346	0.976617	0.381653	0.0107176	0.0161265	681
Acetoacetate	0.971533	0.362869	0.00760015	0.871962	0.346962	0.0121989	0.0181854	681
Apolipoprotein A_I	1.51046	0.393605	0.00013592	0.972591	0.397613	0.0146971	0.0217086	681
Free cholesterol in small LDL	1.06972	0.366382	0.00362033	0.918508	0.376676	0.0150077	0.0219658	681
Total cholesterol in small HDL	0.98921	0.372353	0.00807822	0.858745	0.364732	0.0188361	0.0273209	681
Total cholines	1.17233	0.389585	0.00271711	0.921484	0.391944	0.0190079	0.0273239	680
Total cholesterol in HDL3	0.901821	0.361749	0.0129065	0.826207	0.360543	0.0222388	0.0316854	681
Free cholesterol in very small VLDL	0.816564	0.363156	0.0248639	0.831946	0.363972	0.0225793	0.0318883	681
Free cholesterol in medium LDL	0.9491	0.366617	0.00983781	0.860159	0.379808	0.0238471	0.0333859	681
Cholesterol esters in chylomicrons and extremely large VLDL	-1.28682	0.359835	0.000373559	-0.794892	0.353428	0.02483	0.0344623	680
Triglycerides in large HDL	1.24998	0.367225	0.000703719	0.818313	0.367062	0.0261203	0.0359434	679
Total lipids in medium LDL	0.854671	0.367561	0.0203532	0.837792	0.378102	0.0270402	0.0368939	681
Triglycerides in medium LDL	-0.865047	0.382821	0.0241593	-0.801257	0.373702	0.0323821	0.043811	681
Triglycerides in large LDL	-0.907047	0.375943	0.0160985	-0.783199	0.366719	0.033065	0.0443622	681
Free cholesterol in small VLDL	-1.181	0.361096	0.00112758	-0.753294	0.35343	0.0334197	0.0444675	681
Total lipids in small LDL	0.847076	0.369627	0.0222286	0.80395	0.379409	0.0344599	0.0454758	681
Concentration of medium LDL particles	0.801525	0.368338	0.0298959	0.788345	0.378332	0.0375604	0.0491644	681
Acetate	0.885188	0.358282	0.0137322	0.716245	0.344192	0.0378163	0.0491002	681
The table shows metabolites (Nightingale platform) associated with SLD based CT-scan in Model 2. Model 1: SLD~Metabolite + age + sex. Model 2: Model 1 + lipid-lowering medication + alcohol consumption + body mass index + smoking status. Abbreviation: RS, Rotterdam study; SLD, steatotic liver disease; HU, Hounsfield unit; SE, standard erorr; N, sample size; HDL, High-density lipoprotein; LDL, Low-…

## Sheet: S5
Table S5. Multivariable logistic regression analysis between metabolites and SLD based-US (RS-III-2)
	Model1			Model2
Metabolite	Beta	SE	P-value	Beta	SE	P-value	FDR	N
4-hydroxyglutamate	1.30241	0.159698	3.48e-16	1.05883	0.170114	4.84e-10	4.8e-07	654
2-oxoarginine*	1.31927	0.199635	3.88e-11	1.14906	0.20649	2.63e-08	1.3e-05	654
behenoyl dihydrosphingomyelin (d18:0/22:0)*	1.64506	0.252921	7.81e-11	1.43332	0.259612	3.37e-08	1.11e-05	654
1-carboxyethylleucine	1.46556	0.214604	8.54e-12	1.20046	0.220894	5.49e-08	1.36e-05	654
glutamate	1.97402	0.261469	4.36e-14	1.43808	0.2747	1.65e-07	3.27e-05	654
1-carboxyethylphenylalanine	1.32371	0.203786	8.27e-11	1.09274	0.214205	3.37e-07	5.57e-05	654
1-carboxyethylisoleucine	1.0002	0.16254	7.58e-10	0.831323	0.170426	1.07e-06	0.000151	654
isoleucine	3.67839	0.570646	1.15e-10	2.837	0.588841	1.45e-06	0.00018	654
sphingomyelin (d18:0/20:0, d16:0/22:0)*	1.43034	0.248997	9.23e-09	1.20348	0.251769	1.75e-06	0.000193	654
1-carboxyethylvaline	1.2434	0.203529	1e-09	0.989669	0.208263	2.01e-06	0.000199	654
palmitoyl-arachidonoyl-glycerol (16:0/20:4) [2]*	0.6478	0.110814	5.04e-09	0.502912	0.109963	4.8e-06	0.000432	654
palmitoyl-oleoyl-glycerol (16:0/18:1) [1]*	0.836567	0.133084	3.26e-10	0.630378	0.138523	5.35e-06	0.000442	654
myristoyl-linoleoyl-glycerol (14:0/18:2) [2]*	0.575163	0.0953601	1.62e-09	0.451604	0.0999479	6.23e-06	0.000475	654
metabolonic lactone sulfate	1.07818	0.159181	1.26e-11	0.751318	0.166607	6.5e-06	0.00046	654
aspartate	2.22857	0.364235	9.45e-10	1.61733	0.363826	8.78e-06	0.00058	654
X - 12456	0.681975	0.111076	8.27e-10	0.500787	0.115027	1.34e-05	0.00083	654
1-stearoyl-2-oleoyl-GPE (18:0/18:1)	1.15873	0.201249	8.53e-09	0.896246	0.206499	1.42e-05	0.000828	654
1-carboxyethyltyrosine	1.03381	0.176494	4.7e-09	0.799207	0.185951	1.72e-05	0.000947	654
X - 22834	0.44342	0.0894216	7.09e-07	0.412447	0.0967344	2.01e-05	0.00105	654
palmitoyl-oleoyl-glycerol (16:0/18:1) [2]*	0.955346	0.158103	1.52e-09	0.689534	0.164106	2.65e-05	0.00131	654
palmitoyl-linoleoyl-glycerol (16:0/18:2) [2]*	0.996758	0.183216	5.32e-08	0.755307	0.184077	4.07e-05	0.00192	654
fructosyllysine	1.72433	0.312111	3.3e-08	1.26543	0.313915	5.55e-05	0.0025	654
tetrahydrocortisone glucuronide (5)	1.14749	0.211319	5.63e-08	0.868025	0.215878	5.8e-05	0.0025	654
cystathionine	0.718705	0.144215	6.24e-07	0.604183	0.151108	6.38e-05	0.00263	654
1-stearoyl-2-linoleoyl-GPE (18:0/18:2)*	0.982021	0.215258	5.07e-06	0.867634	0.217127	6.44e-05	0.00255	654
gamma-glutamylisoleucine*	1.87058	0.334245	2.19e-08	1.29387	0.324925	6.83e-05	0.0026	654
sphingomyelin (d18:0/18:0, d19:0/17:0)*	1.18067	0.21347	3.19e-08	0.845715	0.212442	6.86e-05	0.00252	654
lactate	1.05413	0.246471	1.9e-05	0.970224	0.24928	9.94e-05	0.00352	654
alanine	1.7957	0.393112	4.93e-06	1.54155	0.397524	0.000105373	0.0036	654
3-methyl-2-oxovalerate	1.53824	0.353934	1.39e-05	1.39869	0.365819	0.000131599	0.00435	654
1-palmitoyl-2-arachidonoyl-GPI (16:0/20:4)*	1.00203	0.231232	1.47e-05	0.879376	0.23092	0.000140017	0.00448	654
dihomo-linoleoylcarnitine (C20:2)*	-1.03751	0.222325	3.06e-06	-0.912377	0.239608	0.000140219	0.00434	654
pyruvate	1.35377	0.284023	1.88e-06	1.06223	0.279224	0.000142242	0.00427	654
X - 26109	0.585812	0.112115	1.74e-07	0.443283	0.116937	0.000150169	0.00438	654
X - 25343	1.04166	0.241793	1.65e-05	0.899093	0.238797	0.000166491	0.00471	654
proline	1.42151	0.335158	2.22e-05	1.27793	0.340627	0.000175635	0.00483	654
leucine	2.91217	0.588738	7.56e-07	2.15419	0.577156	0.000189647	0.00508	654
deoxycholate	0.368816	0.0808792	5.11e-06	0.314253	0.0843881	0.00019617	0.00512	654
2-aminoadipate	0.898688	0.172126	1.78e-07	0.652949	0.176982	0.000224828	0.00571	654
glycochenodeoxycholate glucuronide (1)	0.39307	0.0975836	5.62e-05	0.386996	0.105091	0.000230967	0.00572	654
2-aminoheptanoate	0.763607	0.204245	0.000184993	0.789329	0.215399	0.000247823	0.00599	654
homoarginine	1.1559	0.270269	1.9e-05	0.957646	0.263731	0.000282159	0.00666	654
argininate*	0.814804	0.182525	8.04e-06	0.68269	0.188306	0.000288477	0.00665	654
X - 19438	0.539764	0.127167	2.19e-05	0.48	0.132944	0.000305556	0.00688	654
butyrylcarnitine (C4)	0.774431	0.179799	1.65e-05	0.664653	0.184392	0.000312684	0.00689	654
1-stearoyl-2-docosahexaenoyl-GPE (18:0/22:6)*	1.04968	0.20291	2.3e-07	0.809729	0.2255	0.000329643	0.0071	654
propionylcarnitine (C3)	1.07125	0.271742	8.08e-05	0.964674	0.271482	0.000380348	0.00802	654
1-palmitoyl-2-oleoyl-GPE (16:0/18:1)	0.946843	0.187585	4.48e-07	0.687531	0.194631	0.000411666	0.0085	654
taurodeoxycholate	0.267738	0.0614611	1.32e-05	0.226262	0.0650768	0.000507351	0.0103	654
aconitate [cis or trans]	1.75476	0.385966	5.46e-06	1.30518	0.377404	0.000543582	0.0108	654
xanthine	0.782443	0.246842	0.00152535	0.866462	0.253046	0.000616774	0.012	654
ethyl alpha-glucopyranoside	-0.304981	0.0771696	7.75e-05	-0.290566	0.084983	0.000628272	0.012	654
gamma-glutamylleucine	1.70804	0.398911	1.85e-05	1.32995	0.393901	0.000734554	0.0137	654
ceramide (d18:1/20:0, d16:1/22:0, d20:1/18:0)*	1.22361	0.312124	8.84e-05	1.03619	0.307414	0.000749865	0.0138	654
glycocholate	0.381298	0.0973548	8.98e-05	0.341655	0.104042	0.00102408	0.0185	654
tetrahydrocortisol glucuronide	1.0756	0.229717	2.84e-06	0.79126	0.241011	0.00102677	0.0182	654
cortolone glucuronide (1)	1.27441	0.241641	1.34e-07	0.796753	0.243658	0.00107562	0.0187	654
pimeloylcarnitine/3-methyladipoylcarnitine (C7-DC)	-0.486905	0.122616	7.16e-05	-0.432341	0.132747	0.00112643	0.0192	654
hexadecasphingosine (d16:1)*	0.81998	0.181474	6.23e-06	0.627054	0.192544	0.00112724	0.0189	654
2-methylbutyrylcarnitine (C5)	1.06013	0.263432	5.71e-05	0.848931	0.261383	0.00116284	0.0192	654
adenosine 5'-monophosphate (AMP)	0.557642	0.190293	0.00338488	0.654945	0.204074	0.00133032	0.0216	654
valine	2.2187	0.502463	1.01e-05	1.46795	0.464079	0.00156068	0.0249	654
1-palmitoyl-2-linoleoyl-GPE (16:0/18:2)	0.646219	0.191329	0.00073141	0.633096	0.200161	0.00156186	0.0246	654
dimethylglycine	0.89033	0.283197	0.00166742	0.923718	0.293353	0.00163928	0.0254	654
linoleoyl-arachidonoyl-glycerol (18:2/20:4) [1]*	0.619055	0.164641	0.000169897	0.532234	0.171208	0.00187911	0.0286	654
4-methyl-2-oxopentanoate	1.10617	0.340203	0.00114804	1.11078	0.357611	0.00189561	0.0285	654
glycodeoxycholate 3-sulfate	0.252442	0.0818596	0.00204348	0.274983	0.0886499	0.00192281	0.0284	654
X - 13684	0.775811	0.174271	8.52e-06	0.551384	0.178382	0.00199466	0.0291	654
palmitoleoyl-arachidonoyl-glycerol (16:1/20:4) [2]*	0.525336	0.124595	2.48e-05	0.397604	0.128897	0.00203784	0.0293	654
1-palmitoyl-2-oleoyl-GPI (16:0/18:1)*	0.596765	0.187899	0.00149325	0.601439	0.195437	0.00208805	0.0296	654
gamma-glutamylvaline	1.33141	0.301061	9.76e-06	0.857293	0.280297	0.00222438	0.031	654
formiminoglutamate	0.958955	0.195435	9.26e-07	0.581234	0.191309	0.00238004	0.0328	654
N-acetylcitrulline	0.361519	0.098754	0.000251425	0.315033	0.104565	0.00258852	0.0351	654
1-lignoceroyl-GPC (24:0)	-1.15213	0.208769	3.42e-08	-0.702224	0.233641	0.00265081	0.0355	654
N,N,N-trimethyl-5-aminovalerate	1.00021	0.258343	0.000108109	0.777095	0.261068	0.00291464	0.0385	654
alpha-ketoglutarate	1.24433	0.335151	0.000205022	0.932197	0.315243	0.00310577	0.0405	654
1-myristoyl-2-palmitoyl-GPC (14:0/16:0)	0.624164	0.196269	0.00147204	0.595953	0.205326	0.00370232	0.0476	654
N-stearoyl-sphingosine (d18:1/18:0)*	1.17306	0.274086	1.87e-05	0.757465	0.261911	0.00382711	0.0486	654
glucose	2.31067	0.531312	1.37e-05	1.403	0.487238	0.0039832	0.05	654
gamma-glutamylglutamate	1.14213	0.278289	4.06e-05	0.800259	0.278125	0.00401043	0.0497	654
ethyl beta-glucopyranoside	-0.288216	0.0779934	0.000219557	-0.241379	0.0840304	0.0040722	0.0498	654
The table shows metabolites (Metabolon platform) significantly associated with SLD-US ordered by the P-value of Model 2 (FDR <0.05). Model 1: SLD~Metabolite + age + sex. Model 2: Model 1 + lipid-lowering medication + alcohol consumption + body mass index + smoking status. Abbreviation: RS, Rotterdam study; SLD, steatotic liver disease; US, Ultra-sound; SE, standard error; N, sample size.

## Sheet: S6
Table S6. Multivariable logistic regression analysis between metabolites and SLD based-US in Model 3 adjusted for T2D (RS-III-2)
	Model1			Model3
Metabolite	Beta	SE	P-value	Beta	SE	P-value	FDR	N
4-hydroxyglutamate	0.974017	0.116314	5.57e-17	0.806026	0.125202	1.21e-10	1.20124e-07	636
2-oxoarginine*	0.909772	0.139707	7.41e-11	0.797493	0.144368	3.31e-08	1.64155e-05	636
X - 12456	0.801634	0.110603	4.23e-13	0.64322	0.116637	3.49e-08	1.15411e-05	636
behenoyl dihydrosphingomyelin (d18:0/22:0)*	1.14665	0.179412	1.65e-10	1.00192	0.184392	5.52e-08	1.36786e-05	636
1-carboxyethylisoleucine	0.902837	0.129665	3.33e-12	0.768597	0.144309	1e-07	1.9893e-05	636
1-carboxyethylleucine	1.08373	0.155618	3.31e-12	0.888763	0.167113	1.05e-07	1.72977e-05	636
1-carboxyethylvaline	0.987495	0.148954	3.37e-11	0.807182	0.15852	3.54e-07	5.01602e-05	636
metabolonic lactone sulfate	0.84524	0.117836	7.34e-13	0.628091	0.123635	3.77e-07	4.6702e-05	636
1-carboxyethylphenylalanine	0.951474	0.145796	6.75e-11	0.800803	0.158087	4.07e-07	4.48333e-05	636
glutamate	1.31777	0.18191	4.35e-13	0.957232	0.190258	4.87e-07	4.82955e-05	636
sphingomyelin (d18:0/20:0, d16:0/22:0)*	1.02834	0.17763	7.07e-09	0.886087	0.181863	1.1e-06	9.93822e-05	636
palmitoyl-oleoyl-glycerol (16:0/18:1) [1]*	0.696837	0.104834	2.99e-11	0.54435	0.112047	1.18e-06	9.78163e-05	636
isoleucine	2.59508	0.402323	1.12e-10	1.98212	0.416333	1.93e-06	0.000146918	636
1-carboxyethyltyrosine	0.927904	0.147131	2.85e-10	0.75395	0.162608	3.54e-06	0.000250684	636
palmitoyl-oleoyl-glycerol (16:0/18:1) [2]*	0.716148	0.112641	2.05e-10	0.543583	0.117703	3.87e-06	0.000255662	636
palmitoyl-arachidonoyl-glycerol (16:0/20:4) [2]*	0.625875	0.098422	2.03e-10	0.48022	0.104766	4.57e-06	0.000282902	636
X - 19438	0.751524	0.139124	6.6e-08	0.661729	0.146922	6.67e-06	0.000388843	636
1-stearoyl-2-oleoyl-GPE (18:0/18:1)	0.843092	0.142356	3.17e-09	0.645063	0.145441	9.2e-06	0.000506385	636
N-stearoyl-sphinganine (d18:0/18:0)*	0.716409	0.112384	1.83e-10	0.531397	0.119929	9.38e-06	0.000489424	636
aspartate	1.54066	0.25581	1.72e-09	1.13064	0.255335	9.51e-06	0.000471113	636
2-aminoadipate	1.20158	0.191442	3.46e-10	0.882681	0.199731	9.9e-06	0.000467166	636
palmitoyl-linoleoyl-glycerol (16:0/18:2) [2]*	0.711952	0.128551	3.05e-08	0.557597	0.130259	1.86e-05	0.00083932	636
X - 26109	0.594098	0.100884	3.89e-09	0.45221	0.106498	2.17e-05	0.000936833	636
sphingomyelin (d18:0/18:0, d19:0/17:0)*	0.840645	0.151609	2.94e-08	0.625053	0.152149	3.99e-05	0.00164678	636
1-stearoyl-2-linoleoyl-GPE (18:0/18:2)*	0.720597	0.152325	2.24e-06	0.613657	0.15203	5.43e-05	0.00215145	636
fructosyllysine	1.22356	0.219707	2.56e-08	0.90983	0.226318	5.82e-05	0.00221695	636
cystathionine	0.545957	0.107137	3.47e-07	0.45386	0.113711	6.57e-05	0.00241138	636
X - 22834	0.419238	0.0893833	2.73e-06	0.387952	0.0974058	6.81e-05	0.00241005	636
myristoyl-linoleoyl-glycerol (14:0/18:2) [2]*	0.532804	0.0947344	1.86e-08	0.4058	0.102429	7.44e-05	0.00254213	636
lactate	0.779217	0.174622	8.11e-06	0.693479	0.175567	7.82e-05	0.00258221	636
gamma-glutamylisoleucine*	1.29195	0.234379	3.54e-08	0.896523	0.227652	8.21e-05	0.00262522	636
X - 25343	0.760861	0.171229	8.85e-06	0.664402	0.169758	9.08e-05	0.00281336	636
pyruvate	0.98303	0.200892	9.91e-07	0.768273	0.197319	9.88e-05	0.00296653	636
1-palmitoyl-2-arachidonoyl-GPI (16:0/20:4)*	0.685171	0.162105	2.37e-05	0.623347	0.162213	0.000121652	0.00354579	636
3-methyl-2-oxovalerate	1.10723	0.249564	9.14e-06	0.983444	0.25657	0.000126568	0.00358368	636
tetrahydrocortisone glucuronide (5)	0.786974	0.150326	1.65e-07	0.592074	0.154859	0.000131668	0.00362453	636
alanine	1.24854	0.276754	6.44e-06	1.05921	0.278001	0.000138918	0.00372075	636
proline	1.02465	0.23692	1.53e-05	0.906914	0.240346	0.000161062	0.00420032	636
glycochenodeoxycholate glucuronide (1)	0.31983	0.078523	4.64e-05	0.318559	0.084716	0.000169693	0.00431195	636
butyrylcarnitine (C4)	0.553883	0.126796	1.25e-05	0.486486	0.130187	0.00018636	0.00461706	636
1-palmitoyl-2-oleoyl-GPE (16:0/18:1)	0.701578	0.133063	1.35e-07	0.511685	0.137306	0.000194073	0.00469088	636
leucine	2.10308	0.416261	4.36e-07	1.52517	0.409366	0.000194781	0.0045959	636
homoarginine	0.80929	0.191382	2.35e-05	0.688396	0.186441	0.000222239	0.00512182	636
1-palmitoyl-2-linoleoyl-GPI (16:0/18:2)	0.41724	0.119704	0.000491032	0.465829	0.126685	0.000235942	0.00531406	636
2-aminoheptanoate	0.522865	0.143229	0.000261684	0.538675	0.150268	0.000337374	0.00742972	636
deoxycholate	0.359793	0.077811	3.77e-06	0.294311	0.0827187	0.000373733	0.00805151	636
argininate*	0.563375	0.128778	1.22e-05	0.472363	0.13282	0.000375942	0.00792678	636
2-methylbutyrylcarnitine (C5)	0.84338	0.191927	1.11e-05	0.675436	0.192819	0.000460129	0.00949975	636
X - 15245	0.432527	0.0936316	3.85e-06	0.341629	0.0979634	0.000487906	0.00986764	636
xanthine	0.530837	0.172515	0.00209066	0.617088	0.177656	0.000513711	0.0101818	636
ceramide (d18:1/20:0, d16:1/22:0, d20:1/18:0)*	0.877397	0.220826	7.09e-05	0.757847	0.219784	0.000564465	0.0109683	636
dihomo-linoleoylcarnitine (C20:2)*	-0.920419	0.211887	1.4e-05	-0.776442	0.226218	0.000598563	0.0114072	636
aconitate [cis or trans]	1.26434	0.27302	3.64e-06	0.919839	0.269858	0.000652952	0.012209	636
hexadecasphingosine (d16:1)*	0.875067	0.20496	1.96e-05	0.737117	0.216522	0.000663228	0.0121715	636
propionylcarnitine (C3)	0.716082	0.190025	0.000164329	0.639988	0.188306	0.000677149	0.012201	636
gamma-glutamylleucine	1.21391	0.280996	1.56e-05	0.936412	0.275631	0.000680448	0.0120415	636
gamma-glutamyl-epsilon-lysine	0.953787	0.298679	0.00140631	1.00053	0.295268	0.000702638	0.012216	636
1-stearoyl-2-docosahexaenoyl-GPE (18:0/22:6)*	0.713559	0.142145	5.17e-07	0.531639	0.157958	0.000763527	0.0130458	636
ethyl alpha-glucopyranoside	-0.249002	0.0621468	6.16e-05	-0.225253	0.0671277	0.000791969	0.0133024	636
1-palmitoyl-2-linoleoyl-GPE (16:0/18:2)	0.492557	0.135637	0.000281861	0.46492	0.140939	0.00097122	0.0160413	636
adenosine 5'-monophosphate (AMP)	0.409922	0.133703	0.00217014	0.470733	0.14282	0.000980784	0.0159337	636
1-palmitoyl-2-oleoyl-GPI (16:0/18:1)*	0.419488	0.132232	0.00151208	0.444341	0.13877	0.00136477	0.0218142	636
4-methyl-2-oxopentanoate	0.836052	0.240484	0.000507927	0.802798	0.250862	0.00137353	0.0216058	636
linoleoyl-arachidonoyl-glycerol (18:2/20:4) [1]*	0.438813	0.115428	0.000143747	0.383656	0.119953	0.00138198	0.0213991	636
palmitoleoyl-arachidonoyl-glycerol (16:1/20:4) [2]*	0.427378	0.101493	2.54e-05	0.33987	0.106454	0.00140972	0.0214928	636
glycocholate	0.262382	0.068653	0.000132448	0.234283	0.0736384	0.00146495	0.0219965	636
valine	1.58966	0.354495	7.32e-06	1.03966	0.327597	0.00150568	0.0222706	636
1-myristoyl-2-palmitoyl-GPC (14:0/16:0)	0.469742	0.138784	0.000712566	0.456079	0.144296	0.00157381	0.022936	636
1-lignoceroyl-GPC (24:0)	-1.03713	0.184783	1.99e-08	-0.641744	0.203884	0.00164621	0.0236434	636
alpha-hydroxyisocaproate	0.761389	0.198737	0.000127548	0.655424	0.208708	0.00168721	0.0238861	636
cortolone glucuronide (1)	0.910495	0.175087	1.99e-07	0.567867	0.180843	0.00168881	0.023572	636
gamma-carboxyglutamate	0.617308	0.200422	0.00206974	0.633808	0.204712	0.00196082	0.0269885	636
N-stearoyl-sphingosine (d18:1/18:0)*	0.851214	0.195733	1.37e-05	0.584995	0.189378	0.00200805	0.02726	636
isovalerylcarnitine (C5)	0.597253	0.16992	0.000439914	0.528806	0.172121	0.00212423	0.0284474	636
N-acetylcitrulline	0.331567	0.0873993	0.000148413	0.282207	0.0922802	0.00222708	0.0294271	636
glycodeoxycholate 3-sulfate	0.214882	0.0716096	0.0026932	0.236961	0.0776764	0.0022837	0.0297782	636
dimethylglycine	0.634362	0.199056	0.00143829	0.622394	0.204299	0.00231536	0.029799	636
formiminoglutamate	0.674529	0.137662	9.59e-07	0.407503	0.134486	0.00244484	0.031062	636
gamma-glutamylvaline	0.899129	0.209747	1.81e-05	0.59144	0.195585	0.00249494	0.0312973	636
lithocholate sulfate (1)	0.285387	0.0803592	0.000383207	0.252098	0.0845705	0.00287382	0.0355994	636
alpha-ketoglutarate	0.874241	0.237085	0.000226498	0.662698	0.222337	0.00287685	0.035197	636
1-oleoyl-2-linoleoyl-GPE (18:1/18:2)*	0.366213	0.130119	0.00488622	0.399607	0.134671	0.00300438	0.036309	636
pimeloylcarnitine/3-methyladipoylcarnitine (C7-DC)	-0.496459	0.145564	0.000648196	-0.456862	0.154123	0.00303411	0.0362265	636
tetrahydrocortisol glucuronide	0.709851	0.161615	1.12e-05	0.503288	0.170117	0.00309159	0.0364734	636
palmitoleoyl-linoleoyl-glycerol (16:1/18:2) [1]*	0.443193	0.101446	1.25e-05	0.313461	0.106193	0.00315924	0.036833	636
X - 13684	0.572978	0.12861	8.38e-06	0.399204	0.135381	0.00319069	0.0367671	636
X - 24518	0.814098	0.164992	8.05e-07	0.502461	0.171	0.00329941	0.0375829	636
eicosenoylcarnitine (C20:1)*	-0.721444	0.176978	4.57e-05	-0.558512	0.190486	0.00336748	0.0379225	636
N,N,N-trimethyl-5-aminovalerate	0.715159	0.181597	8.21e-05	0.53218	0.181849	0.00342812	0.0381715	636
oleoyl-arachidonoyl-glycerol (18:1/20:4) [2]*	0.515445	0.128163	5.78e-05	0.381892	0.130923	0.00353509	0.0389253	636
1-myristoyl-2-arachidonoyl-GPC (14:0/20:4)*	0.495601	0.143012	0.00052934	0.409677	0.142702	0.00409358	0.0445795	636
oleoyl-oleoyl-glycerol (18:1/18:1) [1]*	0.536159	0.134881	7.04e-05	0.388931	0.135844	0.00419561	0.045194	636
gamma-glutamylglutamate	0.784947	0.197182	6.87e-05	0.562994	0.197896	0.00444247	0.0473386	636
isovalerylglycine	0.258061	0.153503	0.092734	0.47862	0.169522	0.00475239	0.049575	636
The table shows metabolites (Metabolon platform) significantly associated with SLD-US ordered by the P-value of Model 3 (FDR <0.05). Model 1: SLD~Metabolite + age + sex. Model 2: Model 1 + lipid-lowering medication + alcohol consumption + body mass index + smoking status. Model 3: Model 2 + T2D. Abbreviation: RS, Rotterdam study; SLD, steatotic liver disease;T2D, type2 diabetes; US, Ultra-sound; …

## Sheet: S7
Table S7. Metabolites associated with SLD based CT-scan a meta-analysis of the RS, IRASFS-AA and IRASFS-HA (N=1451)
	Model2
Metabolites	Beta	SE	P-value	Direction	I2	Het.P-value	FDR
1-palmitoyl-2-linoleoyl-GPI (16:0/18:2)	0.2237	0.0541	3.59e-05	+++	79.4	0.007787	0.0185
3-methyl-2-oxovalerate	0.2692	0.069	9.64e-05	-++	0	0.4848	0.0248
cinnamoylglycine	-0.2393	0.0652	0.0002446	---	10.5	0.3273	0.042
isoleucine	0.235	0.0645	0.0002662	+++	0	0.7154	0.0343
leucine	0.2363	0.0679	0.0005065	+++	34.3	0.2183	0.0522
4-methyl-2-oxopentanoate	0.2311	0.0691	0.0008289	+++	0	0.5541	0.0711
1-stearoyl-2-oleoyl-GPE (18:0/18:1)	0.1956	0.0586	0.0008435	+++	68.6	0.0412	0.0621
sphingomyelin (d18:0/18:0, d19:0/17:0)*	0.1975	0.0599	0.0009867	+++	0	0.4617	0.0635
betaine	-0.1888	0.0573	0.0009893	---	0	0.6654	0.0566
urate	0.2369	0.072	0.000994	+++	0	0.4842	0.0512
lactate	0.1879	0.0571	0.0009967	-++	0	0.3858	0.0467
trigonelline (N'-methylnicotinate)	-0.21	0.0641	0.001053	---	39.2	0.1929	0.0452
1-palmitoleoylglycerol (16:1)*	0.2108	0.0644	0.001065	+++	0	0.86	0.0422
dihomo-linolenate (20:3n3 or n6)	0.1795	0.0549	0.001065	-++	22.8	0.274	0.0392
1-stearoyl-2-docosahexaenoyl-GPE (18:0/22:6)*	0.1949	0.0598	0.001117	+++	62	0.07186	0.0384
S-methylcysteine	-0.1737	0.0536	0.001205	---	0	0.867	0.0388
3-methyl-2-oxobutyrate	0.1982	0.0613	0.001235	-++	7.9	0.3378	0.0374
1-palmitoyl-2-palmitoleoyl-GPC (16:0/16:1)*	0.179	0.0559	0.001354	+++	77.7	0.01119	0.0387
lysine	0.1876	0.0591	0.001499	+++	0	0.5362	0.0406
X - 24295	0.1871	0.059	0.001516	-++	0	0.6797	0.039
N-acetylaspartate (NAA)	-0.1701	0.0537	0.001547	---	0	0.6653	0.0379
aspartate	0.1614	0.0511	0.001573	+++	0	0.5473	0.0368
1-palmitoyl-2-arachidonoyl-GPI (16:0/20:4)*	0.1731	0.0548	0.001579	+++	30.6	0.2369	0.0354
2-hydroxy-3-methylvalerate	0.2087	0.0665	0.001692	+++	0	0.5974	0.0363
X - 11308	-0.1785	0.0583	0.002201	---	7.7	0.3386	0.0453
gamma-glutamylleucine	0.2046	0.0669	0.002213	+++	18.7	0.2925	0.0438
X - 12104	-0.1794	0.0588	0.002275	---	0	0.9998	0.0434
tryptophan	0.214	0.0702	0.002299	+++	0	0.552	0.0423
valine	0.1921	0.0638	0.002609	+++	25	0.2634	0.0463
3-methoxytyrosine	-0.1656	0.0561	0.003133	+--	0	0.5439	0.0538
methionine	0.1768	0.0602	0.003296	+++	0	0.5289	0.0548
alpha-hydroxyisocaproate	0.1922	0.0656	0.003389	+++	0	0.5668	0.0545
N-methylproline	-0.1527	0.0527	0.003735	---	15.2	0.3074	0.0583
N-delta-acetylornithine	-0.1728	0.0598	0.003867	---	35.5	0.2122	0.0586
X - 12216	-0.1607	0.0561	0.004173	+--	59.8	0.08315	0.0614
1-palmitoyl-2-linoleoyl-GPE (16:0/18:2)	0.1681	0.0587	0.004207	+++	60.3	0.08051	0.0602
tyrosine	0.1761	0.0615	0.004212	+++	58.6	0.08948	0.0586
X - 19438	0.168	0.059	0.004394	-++	0	0.7897	0.0596
1-stearoyl-2-linoleoyl-GPE (18:0/18:2)*	0.159	0.0567	0.005026	+++	56	0.103	0.0664
X - 23639	-0.1665	0.0598	0.005402	---	27	0.2541	0.0696
N-acetylmethionine	-0.1511	0.0547	0.005761	---	75.3	0.01754	0.0724
xanthurenate	0.1595	0.0587	0.006574	-++	10.5	0.3271	0.0806
docosapentaenoate (n6 DPA; 22:5n6)	0.155	0.0574	0.006988	+++	25.7	0.2603	0.0837
3-hydroxypyridine sulfate	-0.1689	0.0636	0.007881	---	0	0.6161	0.0922
linoleoylcarnitine (C18:2)*	-0.1575	0.0593	0.007965	---	70.6	0.03329	0.0912
palmitate (16:0)	0.1518	0.0575	0.008347	+++	0	0.7193	0.0935
1-palmitoyl-GPE (16:0)	0.1511	0.0577	0.008832	+++	18.3	0.294	0.0968
N-acetylphenylalanine	0.1584	0.0606	0.00894	+++	0	0.3927	0.0959
1-stearoyl-GPE (18:0)	0.1461	0.056	0.009044	+++	23.8	0.2692	0.0951
X - 13729	-0.1469	0.0563	0.009087	+--	44.9	0.163	0.0936
1-myristoyl-2-palmitoyl-GPC (14:0/16:0)	0.1488	0.0571	0.00914	+++	41.4	0.1813	0.0923
homoarginine	0.3214	0.1245	0.009867	+++	0	0.8678	0.0977
alanine	0.147	0.0572	0.01018	-++	13.4	0.315	0.0989
2-oxoarginine*	0.1472	0.0576	0.01052	-++	0	0.9272	0.1
5alpha-androstan-3alpha,17beta-diol monosulfate (1)	0.1488	0.0583	0.01066	-++	58.4	0.09062	0.0998
X - 12026	-0.1565	0.0613	0.01068	---	0	0.9424	0.0982
2-hydroxyhippurate (salicylurate)	-0.1387	0.0544	0.01083	---	47	0.1514	0.0979
eicosapentaenoate (EPA; 20:5n3)	0.1458	0.0574	0.01106	-++	2	0.3603	0.0982
1-palmitoyl-2-oleoyl-GPC (16:0/18:1)	0.1415	0.0559	0.01129	+++	80.1	0.006538	0.0985
glutamate	0.1595	0.0631	0.01152	+++	7.1	0.3408	0.0989
gamma-glutamylisoleucine*	0.1657	0.0659	0.01187	+++	0	0.562	0.1
gamma-glutamylvaline	0.1548	0.0616	0.01192	+++	0	0.4262	0.099
alpha-hydroxyisovalerate	0.1642	0.0654	0.01205	+++	47	0.1517	0.0985
N-acetylthreonine	-0.1337	0.0537	0.01278	+--	0	0.7538	0.103
2-aminooctanoate	-0.1411	0.057	0.01324	+--	0	0.378	0.105
1-palmitoyl-2-arachidonoyl-GPE (16:0/20:4)*	0.1402	0.0568	0.01359	+++	62.1	0.07141	0.106
linolenoylcarnitine (C18:3)*	-0.1435	0.0585	0.01418	---	66	0.05289	0.109
glycine	-0.142	0.0583	0.01494	---	0	0.4123	0.113
gamma-glutamylmethionine	0.135	0.0555	0.01507	+++	34.5	0.2173	0.112
X - 17653	-0.1365	0.0563	0.01528	---	0	0.9053	0.112
N-acetylglycine	-0.1414	0.0584	0.01544	---	9.9	0.3296	0.112
lactosyl-N-palmitoyl-sphingosine (d18:1/16:0)	-0.1334	0.0557	0.01656	---	0	0.8474	0.118
hypotaurine	-0.1448	0.0609	0.01743	---	0	0.7468	0.123
aconitate [cis or trans]	0.1425	0.06	0.01758	+++	0	0.5751	0.122
1-palmitoyl-2-docosahexaenoyl-GPE (16:0/22:6)*	0.1384	0.0583	0.01767	+++	64.7	0.05889	0.121
3-phenylpropionate (hydrocinnamate)	-0.1261	0.0533	0.01804	---	4.8	0.3498	0.122
pyruvate	0.1342	0.0571	0.01884	-++	0	0.7075	0.126
glycerate	-0.1306	0.0556	0.01884	---	0	0.5621	0.124
X - 12680	-0.1296	0.0554	0.01929	---	45.2	0.1615	0.126
creatinine	-0.1544	0.0662	0.01969	+--	0	0.931	0.127
taurine	-0.1337	0.0575	0.02002	+--	0	0.5882	0.127
tartarate	-0.1312	0.0566	0.02059	---	0	0.9608	0.129
docosapentaenoate (n3 DPA; 22:5n3)	0.1321	0.0578	0.02232	-++	58.2	0.09147	0.138
palmitoleate (16:1n7)	0.1368	0.061	0.02483	+++	0	0.3943	0.152
X - 16087	0.1322	0.0598	0.02692	+++	82.3	0.003544	0.163
1-palmitoleoyl-GPC (16:1)*	0.134	0.0607	0.02728	++?	0	0.4212	0.163
1-(1-enyl-palmitoyl)-2-oleoyl-GPC (P-16:0/18:1)*	-0.1292	0.0588	0.02806	---	0	0.8759	0.166
indolelactate	0.133	0.0611	0.02954	+++	71.7	0.02912	0.173
trans-urocanate	-0.1196	0.0551	0.02994	---	0	0.4614	0.173
myristate (14:0)	0.1277	0.0591	0.03061	+++	0	0.8382	0.175
creatine	0.1304	0.0604	0.03085	-++	12.3	0.3198	0.175
arachidonoylcholine	-0.1185	0.0551	0.03171	--+	17.6	0.2973	0.178
stachydrine	-0.1162	0.0543	0.03218	---	0	0.374	0.178
gamma-glutamylglycine	-0.1205	0.0565	0.03294	---	0	0.6012	0.18
serine	-0.1202	0.0571	0.03533	---	0	0.7455	0.192
cholate	-0.1144	0.0545	0.03561	---	0	0.8045	0.191
N-formylmethionine	-0.1182	0.0563	0.03581	---	0	0.4449	0.19
1-stearoyl-2-oleoyl-GPC (18:0/18:1)	0.1114	0.0533	0.03668	+++	85	0.001278	0.193
1,2-dilinoleoyl-GPC (18:2/18:2)	-0.1139	0.0545	0.03676	---	0	0.8394	0.191
1-linoleoyl-GPI (18:2)*	0.1097	0.0528	0.0377	++-	68.2	0.04319	0.194
N-acetylglutamate	-0.268	0.1291	0.03792	-+-	0	0.63	0.193
5,6-dihydrothymine	-0.1201	0.0579	0.03801	---	0	0.6077	0.192
X - 12410	-0.1222	0.0591	0.03875	---	0	0.9155	0.194
N-acetylserine	-0.1117	0.0544	0.03985	+--	46.3	0.1554	0.197
vanillylmandelate (VMA)	-0.1193	0.0585	0.04145	---	0	0.4676	0.203
oxalate (ethanedioate)	-0.1194	0.0597	0.04563	---	0	0.5881	0.222
1-palmitoylglycerol (16:0)	0.2151	0.1077	0.04569	+++	40.4	0.1869	0.22
X - 21736	0.1087	0.0549	0.04776	+++	35.3	0.2134	0.228
1-stearoyl-2-arachidonoyl-GPE (18:0/20:4)	0.1132	0.0572	0.04787	+++	44	0.1676	0.226
hippurate	-0.1105	0.0563	0.04979	---	44.5	0.1651	0.233
Ordered by the P-value of Model2 (FDR <0.05) Metabolon platform. Model 2: SLD~Metabolite + age + sex+lipid lowering medication + alcohol consumption+ body mass index + smoking status.; Direction: Direction of the effect estimate in each study of the meta-analysis (order – RS-I-4, IRASFS-AA, IRASFS-HA); I2: heterogeneity parameter, Het. P-value: significance of the heterogeneity; FDR, False discov…

## Sheet: S8
Table S8. Metabolites associated with SLD based CT-scan (HU) a meta-analysis of the RS, IRASFS-AA and IRASFS-HA (N=1451)
	Model2
Metabolites	Beta	SE	P-value	Direction	I2	Het.P-value	FDR
sphingomyelin (d18:0/18:0, d19:0/17:0)*	-2.323	0.3208	4.46e-13	---	78.9	0.008691	2.34e-10
tyrosine	-2.1074	0.3198	4.42e-11	---	62.8	0.06788	1.16e-08
sphingomyelin (d18:0/20:0, d16:0/22:0)*	-2.0712	0.3195	9.01e-11	---	77.2	0.0125	1.57e-08
1-stearoyl-2-oleoyl-GPE (18:0/18:1)	-1.925	0.3004	1.48e-10	---	71.2	0.03097	1.94e-08
1-palmitoyl-2-palmitoleoyl-GPC (16:0/16:1)*	-1.9234	0.3032	2.25e-10	---	88.3	0.0001892	2.36e-08
leucine	-2.261	0.3696	9.5e-10	---	86.5	0.0006196	8.3e-08
isoleucine	-2.0522	0.3358	9.89e-10	---	89.9	5.06e-05	7.4e-08
3-methyl-2-oxovalerate	-2.1423	0.3534	1.35e-09	---	72.4	0.02677	8.84e-08
glutamate	-1.8931	0.3223	4.25e-09	---	89.3	8.41e-05	2.47e-07
valine	-1.9489	0.338	8.1e-09	---	71.9	0.02862	4.24e-07
1-stearoyl-2-docosahexaenoyl-GPE (18:0/22:6)*	-1.8618	0.3242	9.34e-09	---	81.4	0.004671	4.45e-07
X - 24295	-1.6417	0.2972	3.33e-08	---	61.3	0.07525	1.45e-06
2-oxoarginine*	-1.7542	0.3186	3.68e-08	---	0	0.5202	1.48e-06
lactate	-1.6602	0.3044	4.92e-08	---	61.1	0.07643	1.84e-06
1-palmitoyl-2-linoleoyl-GPI (16:0/18:2)	-1.5422	0.2864	7.28e-08	---	85.7	0.0009067	2.54e-06
X - 19438	-1.4772	0.2781	1.08e-07	---	0	0.3801	3.54e-06
cinnamoylglycine	1.2664	0.2385	1.1e-07	+++	83.5	0.002295	3.39e-06
homoarginine	-1.6588	0.3151	1.41e-07	---	0	0.7567	4.1e-06
4-methyl-2-oxopentanoate	-1.8134	0.3456	1.54e-07	---	76.3	0.01482	4.25e-06
gamma-glutamylglycine	1.6093	0.3089	1.89e-07	+++	69.7	0.03693	4.95e-06
1-stearoyl-2-linoleoyl-GPE (18:0/18:2)*	-1.5707	0.3019	1.97e-07	---	49.6	0.1373	4.92e-06
glycine	1.5955	0.3069	2.01e-07	+++	83.9	0.002013	4.79e-06
1-palmitoyl-2-linoleoyl-GPE (16:0/18:2)	-1.5486	0.2997	2.37e-07	---	59.1	0.08662	5.4e-06
tryptophan	-1.6818	0.3271	2.73e-07	---	60.1	0.08182	5.96e-06
N-acetylglycine	1.9598	0.3855	3.69e-07	+++	22.2	0.2764	7.73e-06
trigonelline (N'-methylnicotinate)	1.4425	0.2856	4.41e-07	+++	0	0.9192	8.89e-06
gamma-glutamyltyrosine	-1.7823	0.3575	6.2e-07	---	87.2	0.0004083	1.2e-05
1-myristoyl-2-palmitoyl-GPC (14:0/16:0)	-1.4407	0.2963	1.16e-06	---	70.4	0.03408	2.17e-05
aspartate	-1.4871	0.3109	1.73e-06	---	91.1	1.28e-05	3.13e-05
1-palmitoyl-2-arachidonoyl-GPE (16:0/20:4)*	-1.4331	0.3044	2.5e-06	---	33.9	0.2204	4.37e-05
alpha-hydroxyisovalerate	-1.4877	0.3179	2.88e-06	---	58.6	0.08946	4.87e-05
2-hydroxy-3-methylvalerate	-1.5523	0.3323	3e-06	---	66.5	0.05074	4.91e-05
3-(4-hydroxyphenyl)lactate	-1.6077	0.3486	3.98e-06	---	83.7	0.002201	6.32e-05
alpha-ketobutyrate	-1.3437	0.292	4.18e-06	---	76.9	0.01319	6.44e-05
pyruvate	-1.3756	0.3	4.52e-06	---	73.1	0.02426	6.77e-05
1-palmitoylglycerol (16:0)	-1.3193	0.288	4.61e-06	---	0	0.8362	6.71e-05
1-(1-enyl-palmitoyl)-2-oleoyl-GPC (P-16:0/18:1)*	1.4558	0.3216	6.01e-06	+++	78.1	0.01033	8.51e-05
X - 16087	-1.3737	0.3065	7.41e-06	---	59.7	0.08386	0.000102
X - 12216	1.1641	0.2632	9.73e-06	+++	28	0.2492	0.000131
gamma-glutamylvaline	-1.4305	0.3254	1.1e-05	---	37.1	0.204	0.000144
N-acetylmethionine	1.3141	0.3032	1.46e-05	+++	79.2	0.008239	0.000187
1-palmitoyl-2-arachidonoyl-GPI (16:0/20:4)*	-1.2732	0.2942	1.51e-05	---	46.6	0.1535	0.000188
propionylglycine	1.5471	0.3591	1.65e-05	++?	0	0.8141	0.000201
linoleoylcarnitine (C18:2)*	1.3569	0.315	1.65e-05	+++	84.9	0.001343	0.000197
1-oleoyl-2-docosahexaenoyl-GPC (18:1/22:6)*	1.3817	0.321	1.68e-05	+++	48.3	0.1444	0.000196
S-methylcysteine	1.2181	0.2838	1.77e-05	+++	0	0.6253	0.000202
gamma-glutamylleucine	-1.5608	0.3676	2.18e-05	---	79.8	0.007137	0.000243
3-methyl-2-oxobutyrate	-1.5339	0.3642	2.54e-05	---	50.3	0.1339	0.000277
methionine	-1.3499	0.3214	2.67e-05	---	0	0.6221	0.000286
xanthurenate	-1.2057	0.2911	3.45e-05	---	42.3	0.1766	0.000362
2-hydroxybutyrate/2-hydroxyisobutyrate	-1.2477	0.303	3.83e-05	---	73	0.0246	0.000394
1-palmitoyl-2-oleoyl-GPC (16:0/18:1)	-1.2733	0.3102	4.04e-05	---	76.6	0.01389	0.000407
phenylalanine	-1.3253	0.3231	4.09e-05	---	76.3	0.0146	0.000404
X - 23639	1.3163	0.3221	4.38e-05	+++	74.4	0.01998	0.000425
1-stearoyl-2-arachidonoyl-GPE (18:0/20:4)	-1.2855	0.315	4.5e-05	---	0	0.5048	0.000429
X - 14056	-1.2502	0.308	4.93e-05	---	82.1	0.003748	0.000461
3-methoxytyrosine	1.1992	0.2992	6.12e-05	+++	0	0.8372	0.000563
1,2-dilinoleoyl-GPC (18:2/18:2)	1.2353	0.3087	6.3e-05	+++	29.3	0.2429	0.000569
butyrylcarnitine (C4)	-1.2511	0.3131	6.46e-05	---	43.6	0.1699	0.000574
sphingomyelin (d18:2/18:1)*	1.3051	0.3279	6.87e-05	+++	81.6	0.004313	0.0006
urate	-1.47	0.3696	6.97e-05	---	71.8	0.02885	0.000599
dihomo-linolenate (20:3n3 or n6)	-1.2205	0.3113	8.81e-05	---	0	0.8773	0.000745
creatinine	1.4307	0.3669	9.63e-05	+++	0	0.5589	0.000801
gamma-glutamylglutamate	-1.2759	0.3306	0.0001135	---	86.3	0.0006918	0.000929
1-stearoyl-2-oleoyl-GPC (18:0/18:1)	-1.1564	0.3062	0.0001591	---	82.8	0.003012	0.00128
1-palmitoyl-2-docosahexaenoyl-GPE (16:0/22:6)*	-1.4703	0.3926	0.00018	---	71.4	0.03035	0.00143
gamma-glutamylmethionine	-1.206	0.3225	0.0001841	---	48.8	0.1417	0.00144
palmitate (16:0)	-1.1682	0.3147	0.0002058	---	0	0.4603	0.00159
deoxycarnitine	1.2606	0.343	0.0002379	+++	0	0.9086	0.00181
X - 11308	1.0582	0.2954	0.0003403	+++	44.1	0.1672	0.00255
gamma-glutamylisoleucine*	-1.2585	0.3528	0.0003613	---	84	0.001957	0.00267
alpha-hydroxyisocaproate	-1.197	0.3389	0.0004133	---	1.9	0.361	0.00301
5-hydroxylysine	-1.0759	0.3087	0.0004912	---	51.2	0.1289	0.00353
xanthine	-1.0518	0.304	0.0005396	---	79.8	0.007021	0.00382
3-hydroxypyridine sulfate	0.9827	0.2861	0.0005925	+++	21.3	0.2808	0.00414
linolenoylcarnitine (C18:3)*	1.0802	0.3147	0.000599	+++	80	0.006754	0.00413
X - 13729	0.9419	0.2745	0.0006009	+++	55	0.1084	0.00409
X - 12026	1.1919	0.3509	0.000682	-++	0	0.5009	0.00458
vanillylmandelate (VMA)	1.1201	0.3301	0.0006914	+++	46.5	0.1541	0.00459
N-acetylaspartate (NAA)	0.864	0.2549	0.000701	+++	55.6	0.1053	0.00459
creatine	-1.0501	0.3109	0.0007313	+--	36.1	0.2093	0.00473
lactosyl-N-palmitoyl-sphingosine (d18:1/16:0)	1.0467	0.3127	0.000815	+++	81	0.005147	0.00521
indolelactate	-1.0581	0.3169	0.000841	---	83.6	0.002282	0.00531
1-palmitoyl-GPI (16:0)	-0.9926	0.2983	0.0008774	---	74.8	0.01904	0.00547
hypotaurine	1.0408	0.313	0.0008828	+++	59.9	0.08246	0.00544
N-acetylphenylalanine	-1.0109	0.3082	0.001039	---	35.5	0.2123	0.00633
3-phenylpropionate (hydrocinnamate)	0.7579	0.233	0.001144	+++	40.3	0.1874	0.00689
pregnanediol-3-glucuronide	0.9527	0.2938	0.001182	+++	44.7	0.1639	0.00704
oxalate (ethanedioate)	0.9928	0.3073	0.001236	+++	0	0.5849	0.00728
X - 24588	-1.0622	0.3314	0.001351	---	79.1	0.008393	0.00787
1-palmitoyl-GPE (16:0)	-1.0316	0.3234	0.001421	---	0	0.6122	0.00818
hippurate	0.8812	0.2775	0.001494	+++	59.1	0.08654	0.00851
gamma-glutamylphenylalanine	-1.0454	0.3302	0.001548	---	72	0.02821	0.00872
1-(1-enyl-palmitoyl)-2-linoleoyl-GPC (P-16:0/18:2)*	0.9882	0.3133	0.001607	+++	87.1	0.0004264	0.00896
palmitoleate (16:1n7)	-0.966	0.3064	0.001617	---	0	0.935	0.00892
1-stearoyl-2-docosahexaenoyl-GPC (18:0/22:6)	-1.0415	0.3334	0.001784	---	36	0.2095	0.00974
1-linoleoyl-2-linolenoyl-GPC (18:2/18:3)*	0.8958	0.2869	0.001796	+++	0	0.7316	0.0097
X - 17653	0.8891	0.288	0.002023	+++	0	0.4725	0.0108
tartronate (hydroxymalonate)	0.9376	0.3045	0.002074	+++	0	0.4606	0.011
lysine	-1.0148	0.3302	0.002114	---	0	0.7706	0.0111
1-stearoyl-GPE (18:0)	-0.9535	0.3155	0.002514	---	0	0.5478	0.013
X - 21736	-0.8885	0.2946	0.002564	---	0	0.4302	0.0132
cholate	0.6958	0.2307	0.002565	+++	0	0.7369	0.013
5alpha-pregnan-3beta,20alpha-diol monosulfate (2)	0.8924	0.2962	0.002588	++-	80.8	0.005541	0.013
X - 12680	0.8672	0.2895	0.002738	+++	0	0.9783	0.0137
aconitate [cis or trans]	-1.0074	0.3391	0.002969	---	68.4	0.04239	0.0147
eicosapentaenoate (EPA; 20:5n3)	-0.8609	0.2901	0.002998	---	0	0.8609	0.0147
glycochenodeoxycholate glucuronide (1)	-0.7577	0.2567	0.003164	---	0	0.6614	0.0154
phenyllactate (PLA)	-1.0274	0.3503	0.003361	---	51.8	0.1256	0.0162
X - 17654	1.2131	0.4161	0.00355	++?	25.3	0.2473	0.0169
1-palmitoyl-2-arachidonoyl-GPC (16:0/20:4n6)	-0.9308	0.3222	0.003863	+--	0	0.6265	0.0182
glycerate	0.9145	0.3172	0.003936	+++	0	0.782	0.0184
nicotinamide	-1.1808	0.4123	0.004179	---	53.6	0.1158	0.0194
docosapentaenoate (n3 DPA; 22:5n3)	-0.8513	0.2973	0.004193	---	0	0.888	0.0193
5alpha-androstan-3alpha,17beta-diol monosulfate (1)	-0.7514	0.2626	0.004217	+--	78.4	0.009655	0.0192
myristate (14:0)	-0.8791	0.3074	0.004238	---	0	0.8219	0.0191
2-aminooctanoate	0.826	0.2967	0.005372	-++	58	0.09263	0.0241
tartarate	0.7264	0.2613	0.00543	+++	0	0.6122	0.0241
catechol sulfate	0.7651	0.2763	0.005625	+++	0	0.7847	0.0248
ethylmalonate	-0.8472	0.3069	0.005772	---	55.4	0.1063	0.0252
cis-4-decenoylcarnitine (C10:1)	0.8011	0.296	0.006811	+++	56.8	0.09893	0.0295
2-hydroxyhippurate (salicylurate)	0.4953	0.1849	0.007375	+++	0	0.5156	0.0317
sphingomyelin (d18:1/22:1, d18:2/22:0, d16:1/24:1)*	0.8436	0.3182	0.008016	+++	60.3	0.08048	0.0341
3-aminoisobutyrate	0.8181	0.309	0.008101	+++	0	0.369	0.0342
alanine	-1.0256	0.3881	0.008221	---	41.8	0.1793	0.0345
N-methylproline	0.6487	0.2457	0.008289	+++	0	0.8815	0.0345
5-methylthioadenosine (MTA)	-0.8881	0.3365	0.0083	---	89.7	5.84e-05	0.0342
sphingomyelin (d17:2/16:0, d18:2/15:0)*	0.9421	0.3573	0.008372	+++	59.3	0.08544	0.0343
arachidonoylcholine	0.7626	0.2893	0.008397	++-	85.4	0.00106	0.0341
N-acetyltryptophan	-0.844	0.3203	0.008414	--+	81.2	0.004884	0.0339
7-alpha-hydroxy-3-oxo-4-cholestenoate (7-Hoca)	-0.8068	0.3065	0.008483	---	0	0.8261	0.0339
indolepropionate	0.721	0.2747	0.008676	+++	0	0.9581	0.0344
1-myristoyl-2-arachidonoyl-GPC (14:0/20:4)*	-0.8013	0.306	0.008827	+--	0	0.6807	0.0348
taurine	0.7975	0.3051	0.008946	+++	68.6	0.04136	0.035
1-palmitoyl-2-dihomo-linolenoyl-GPC (16:0/20:3n3 or 6)*	-0.8236	0.3172	0.009412	---	42.6	0.175	0.0365
citrulline	0.8326	0.3208	0.009441	+++	0	0.7694	0.0364
10-heptadecenoate (17:1n7)	-0.7708	0.2978	0.009648	---	0	0.7474	0.0369
3-methylhistidine	0.6231	0.2409	0.00971	+++	3.6	0.3544	0.0369
isobutyrylcarnitine (C4)	0.7825	0.3053	0.01037	+++	9.5	0.3311	0.0391
sarcosine	-0.7774	0.3078	0.01156	---	0	0.7926	0.0433
X - 13866	-0.6938	0.2749	0.01161	---	0	0.9919	0.0431
3-methylglutarylcarnitine (2)	0.7322	0.2921	0.01218	-++	0	0.4869	0.0449
docosapentaenoate (n6 DPA; 22:5n6)	-0.7139	0.286	0.01257	+--	8.7	0.3344	0.0461
sphingomyelin (d18:2/24:1, d18:1/24:2)*	0.8062	0.3249	0.01308	+++	91.1	1.31e-05	0.0476
1-linoleoyl-GPI (18:2)*	-0.7128	0.2884	0.01344	---	63.3	0.06559	0.0486
X - 21470	-0.6589	0.2668	0.01351	---	13.5	0.3145	0.0485
1-palmitoyl-2-linoleoyl-GPC (16:0/18:2)	-0.8256	0.3358	0.01395	---	0	0.6607	0.0497
Ordered by the P-value of Model2 (FDR <0.05) Metabolon platform. Model 2: SLD~Metabolite + age + sex+lipid lowering medication + alcohol consumption+ body mass index + smoking status.; Direction: Direction of the effect estimate in each study of the meta-analysis (order – RS-I-4, IRASFS-AA, IRASFS-HA); I2: heterogeneity parameter, Het. P-value: significance of the heterogeneity; HU, Hounsfield un…

## Sheet: S9
Table S9. Metabolites significantly associated with liver enzymes (ALT) meta-analysis between RS cohorts and ALSPAC
	Model2
Metabolite	Beta	SE	P-value	Direction	I2	Het.P-value	FDR
Triglycerides in large LDL	1.916	0.2838	1.47e-11	++?+	58.9	0.08802	2.28e-09
Triglycerides in IDL	1.8218	0.2769	4.72e-11	++?+	74.5	0.01994	3.66e-09
Triglycerides in LDL	1.8242	0.2842	1.37e-10	++?+	61.7	0.07347	7.08e-09
Ratio of omega_6 fatty acids to total fatty acids	-1.8219	0.2919	4.36e-10	--?-	0	0.9639	1.69e-08
Triglycerides in medium LDL	1.6601	0.2869	7.18e-09	++?+	63	0.06694	2.23e-07
Tyrosine	1.6224	0.2829	9.73e-09	++?+	51.3	0.1283	2.51e-07
Saturated fatty acids	1.5334	0.2819	5.32e-08	++?+	62.2	0.07086	1.18e-06
Triglycerides in very large HDL	1.5061	0.2772	5.54e-08	+-?+	87.3	0.0003739	1.07e-06
Concentration of very small VLDL particles	1.5287	0.2833	6.82e-08	++?+	78.7	0.009201	1.17e-06
Ratio of 18:2 linoleic acid to total fatty acids	-1.5816	0.2955	8.72e-08	--?-	0	0.8437	1.35e-06
Ratio of polyunsaturated fatty acids to total fatty acids	-1.5526	0.2916	1.01e-07	--?-	0	0.9688	1.42e-06
Triglycerides in HDL	1.45	0.275	1.34e-07	++?+	69.1	0.03926	1.73e-06
Triglycerides in very small VLDL	1.4748	0.281	1.54e-07	++?+	74.4	0.02001	1.84e-06
Total lipids in very small VLDL	1.4854	0.2839	1.68e-07	++?+	78.6	0.009393	1.86e-06
Cholesterol esters in very small VLDL	1.5079	0.291	2.19e-07	++?+	81.5	0.004504	2.26e-06
Triglycerides in small LDL	1.3857	0.2773	5.8e-07	++?+	68.8	0.04039	5.62e-06
Ratio of saturated fatty acids to total fatty acids	1.3299	0.2683	7.13e-07	++?+	67.1	0.04795	6.5e-06
Total cholesterol in very small VLDL	1.4145	0.2884	9.36e-07	++?+	81.3	0.004781	8.06e-06
Cholesterol esters in chylomicrons and extremely large VLDL	1.3037	0.2756	2.24e-06	++?+	70.9	0.03207	1.83e-05
Leucine	1.4885	0.3181	2.87e-06	++?+	12.9	0.317	2.22e-05
Total cholesterol in VLDL	1.3166	0.2836	3.44e-06	++?+	77.2	0.01251	2.54e-05
Omega_3 fatty acids	1.2635	0.2751	4.38e-06	++?+	15.9	0.3045	3.09e-05
RemNAt cholesterol (non_HDL_ non_LDL _cholesterol)	1.2905	0.2862	6.5e-06	++?+	80.2	0.006343	4.38e-05
Total cholesterol in chylomicrons and extremely large VLDL	1.2215	0.2747	8.7e-06	++?+	64.9	0.05786	5.62e-05
Monounsaturated fatty acids	1.235	0.2799	1.02e-05	+-?+	68	0.04409	6.32e-05
Total fatty acids	1.2357	0.2823	1.2e-05	+-?+	74.4	0.02003	7.15e-05
Triglycerides in small HDL	1.2568	0.2874	1.22e-05	++?+	55.3	0.107	7e-05
Serum total triglycerides	1.1998	0.2845	2.46e-05	+-?+	72.9	0.02509	0.000136
Isoleucine	1.2886	0.3145	4.19e-05	++?+	32.4	0.2279	0.000224
Total cholesterol in very large VLDL	1.1323	0.2767	4.29e-05	++?+	60.5	0.0794	0.000222
Free cholesterol in small VLDL	1.1574	0.2833	4.41e-05	+-?+	74.6	0.01947	0.000221
Concentration of IDL particles	1.2004	0.2947	4.63e-05	++?+	80.2	0.006407	0.000224
Phospholipids in very small VLDL	1.1761	0.2888	4.65e-05	++?+	78.2	0.01028	0.000218
Free cholesterol in chylomicrons and extremely large VLDL	1.1152	0.274	4.7e-05	++?+	56.6	0.09964	0.000214
Cholesterol esters in very large VLDL	1.1295	0.2778	4.79e-05	++?+	63.2	0.06612	0.000212
Triglycerides in large HDL	1.2459	0.3065	4.82e-05	+-?+	84.5	0.00155	0.000208
Free cholesterol in very large VLDL	1.115	0.2748	4.96e-05	++?+	57.4	0.09563	0.000208
Total lipids in chylomicrons and extremely large VLDL	1.1103	0.276	5.74e-05	++?+	57.4	0.09554	0.000234
Cholesterol esters in medium VLDL	1.1335	0.2819	5.8e-05	++?+	70.1	0.03514	0.000231
22:6_ docosahexaenoic acid	1.115	0.2776	5.92e-05	++?+	40.9	0.1839	0.000229
Free cholesterol in very small VLDL	1.1347	0.2826	5.92e-05	++?+	80.2	0.006342	0.000224
Phospholipids in very large VLDL	1.1031	0.2755	6.22e-05	++?+	61.8	0.07279	0.00023
Phospholipids in chylomicrons and extremely large VLDL	1.0948	0.2735	6.27e-05	++?+	55.8	0.1041	0.000226
Estimated degree of unsaturation	-1.1167	0.2793	6.38e-05	--?-	0	0.6837	0.000225
Total cholesterol in small VLDL	1.1318	0.2846	7e-05	++?+	79.1	0.008419	0.000241
Total lipids in very large VLDL	1.0837	0.2798	0.0001072	++?+	61.7	0.07335	0.000361
Total phosphoglycerides	1.1644	0.3023	0.0001173	+-?+	63.3	0.06572	0.000387
Triglycerides in chylomicrons and extremely large VLDL	1.0592	0.2758	0.0001226	++?+	55.1	0.108	0.000396
Total lipids in IDL	1.1352	0.2956	0.0001227	+-?+	80.5	0.005863	0.000388
Total cholesterol in medium VLDL	1.0854	0.2828	0.0001241	+-?+	72.6	0.02585	0.000385
Concentration of very large VLDL particles	1.0672	0.2782	0.0001247	++?+	57.4	0.0954	0.000379
Apolipoprotein B	1.0866	0.2835	0.0001264	+-?+	82.4	0.003449	0.000377
Phospholipids in small VLDL	1.089	0.285	0.0001329	++?+	63.9	0.06243	0.000389
Total cholesterol in large VLDL	1.0671	0.2819	0.0001539	+-?+	68.1	0.04361	0.000442
Free cholesterol in large VLDL	1.0529	0.2795	0.000165	+-?+	69.2	0.03883	0.000465
Cholesterol esters in large VLDL	1.0509	0.2829	0.0002033	+-?+	66.1	0.05222	0.000563
Phosphatidylcholine and other cholines	1.1099	0.3007	0.000223	+-?+	76.1	0.01527	0.000606
Triglycerides in very large VLDL	1.0243	0.2797	0.0002499	++?+	61.4	0.07493	0.000668
Total lipids in small VLDL	1.0494	0.2873	0.0002592	+-?+	74.6	0.01956	0.000681
Phospholipids in large VLDL	1.0245	0.2822	0.0002833	+-?+	70.5	0.03359	0.000732
Concentration of small VLDL particles	1.0402	0.2876	0.0002978	+-?+	74.6	0.01964	0.000757
Total cholines	1.1002	0.3048	0.0003068	+-?+	59.8	0.08298	0.000767
Cholesterol esters in small VLDL	1.0317	0.2862	0.0003128	++?+	81.4	0.004628	0.00077
Ratio of apolipoprotein B to apolipoprotein A_I	1.0649	0.2965	0.0003296	++?+	86.8	0.000511	0.000798
Concentration of chylomicrons and extremely large VLDL particles	0.9899	0.2766	0.0003458	+-?+	73.1	0.02431	0.000825
Cholesterol esters in IDL	1.0425	0.2938	0.0003875	+-?+	80.9	0.005291	0.00091
Free cholesterol in medium VLDL	0.9987	0.2844	0.0004463	+-?+	72.8	0.02522	0.00103
Phospholipids in IDL	1.0191	0.2946	0.0005425	+-?+	79.9	0.006835	0.00124
Total lipids in large VLDL	0.9866	0.2861	0.0005651	+-?+	68.5	0.04166	0.00127
Total cholesterol in IDL	1.0121	0.2948	0.0005956	+-?+	80.8	0.005467	0.00132
Mean diameter for LDL particles	0.9459	0.2766	0.0006251	++?-	82.1	0.003708	0.00136
Free cholesterol	1.0188	0.2993	0.0006644	+-?+	76.4	0.01441	0.00143
Phenylalanine	0.9537	0.2809	0.000685	++?+	52.5	0.1216	0.00145
Glycoprotein acetyls_ mainly a1_acid glycoprotein	0.9721	0.2882	0.0007445	+-?+	82.2	0.003597	0.00156
Phospholipids in medium VLDL	0.9587	0.2861	0.0008059	+-?+	72.6	0.02596	0.00167
Concentration of large VLDL particles	0.9396	0.281	0.000825	+-?+	69.4	0.03823	0.00168
Triglycerides in medium HDL	0.9223	0.2778	0.0009016	++?+	0	0.4737	0.00181
Triglycerides in large VLDL	0.9335	0.286	0.001097	+-?+	67.1	0.04773	0.00218
Concentration of large LDL particles	0.9509	0.292	0.001129	+-?+	83.2	0.00261	0.00222
Free cholesterol in IDL	0.9517	0.296	0.001301	+-?+	78.5	0.009474	0.00252
Ratio of triglycerides to phosphoglycerides	0.9435	0.2952	0.001391	+-?+	77.2	0.01242	0.00266
Concentration of medium VLDL particles	0.8864	0.2855	0.001902	+-?+	71	0.03197	0.0036
Total lipids in medium VLDL	0.8873	0.2888	0.002122	+-?+	71.1	0.03125	0.00396
Triglycerides in VLDL	0.8866	0.2905	0.002271	+-?+	67.6	0.04578	0.00419
Total lipids in large LDL	0.888	0.2921	0.00237	+-?+	83.9	0.002014	0.00432
Triglycerides in small VLDL	0.8698	0.2914	0.002833	+-?+	68.3	0.04252	0.00511
Glucose	0.8633	0.2902	0.002933	++?+	74.3	0.02041	0.00523
Phospholipids in large LDL	0.8679	0.293	0.003053	+-?+	82.4	0.003408	0.00538
Concentration of medium LDL particles	0.799	0.2874	0.005429	+-?+	83.1	0.002654	0.00946
Serum total cholesterol	0.8291	0.2988	0.005528	+-?+	77.8	0.01107	0.00952
Triglycerides in medium VLDL	0.7868	0.2909	0.006834	+-?+	68.7	0.04081	0.0116
Phospholipids in medium LDL	0.7672	0.2866	0.007424	+-?+	83.2	0.002596	0.0125
Cholesterol esters in large LDL	0.7389	0.2919	0.01136	--?+	86.1	0.0007373	0.0189
Polyunsaturated fatty acids	0.73	0.2893	0.01163	+-?+	81.2	0.004953	0.0192
Total cholesterol in large LDL	0.7331	0.2926	0.01222	--?+	86	0.0007963	0.0199
Total lipids in medium LDL	0.7141	0.2882	0.01321	--?+	84.9	0.001357	0.0213
Esterified cholesterol	0.7354	0.2985	0.01376	+-?+	77.4	0.01193	0.022
Valine	0.7337	0.3046	0.01601	++?+	0	0.7646	0.0253
Free cholesterol in large LDL	0.7085	0.2945	0.01612	--?+	85.4	0.001054	0.0252
Citrate	0.6448	0.2734	0.01836	++?-	70.3	0.03453	0.0285
Ratio of monounsaturated fatty acids to total fatty acids	0.6799	0.2907	0.01932	++?+	0	0.6576	0.0296
Concentration of small LDL particles	0.669	0.2868	0.01967	+-?+	82.2	0.003603	0.0299
Cholesterol esters in small HDL	-0.6291	0.2726	0.02099	--?+	63.3	0.0654	0.0316
Cholesterol esters in medium LDL	0.642	0.2885	0.02607	--?+	85.2	0.001181	0.0389
Sphingomyelins	0.6656	0.3037	0.02843	+-?+	72.5	0.02641	0.042
Total cholesterol in small HDL	-0.5911	0.272	0.02976	--?+	47.1	0.1511	0.0435
Total cholesterol in medium LDL	0.6245	0.2885	0.03041	--?+	85.1	0.001218	0.0441
The table shows metabolites (Nightingale platform) significantly associated with liver enzyme (ALT) ordered by the P-value of Model 2 (FDR <0.05). Model 2: Liver enzymes (ALT)~Metabolite + age + sex+lipid lowering medication + alcohol consumption+ body mass index + smoking status. Abbreviation: RS, Rotterdam study; ALSPAC, Avon Longitudinal Study of Parents and Childreny; ALT, Alanine aminotransf…

[truncated: 12 more sheets: S10, S11, S12, S13, S14, S15, S16, S17, S18, S19, S20, S21]
